# Supplementary material for: 6β,8β-Dihy­droxy­eremophil-7(11)-en-8α,12-olide
Source: Acta Crystallogr Sect E Struct Rep Online. 2011 Oct 12;67(Pt 11):o2957. doi: 10.1107/S160053681104150X (PMC3247365; doi:10.1107/S160053681104150X)
Supplement: Supplementary file 1 [file e-67-o2957-sup1.cif]

##############################################################################
#                                                                            #
# This CIF contains the data in a paper accepted for publication in          #
# Acta Crystallographica Section E. It conforms to the requirements of       #
# Notes for Authors for Acta Crystallographica Section E, and has been       #
# peer reviewed under the auspices of the IUCr Commission on Journals.       #
#                                                                            #
# Full details of the Crystallographic Information File format               #
# are given in the paper "The Crystallographic Information File (CIF):       #
# a New Standard Archive File for Crystallography" by S. R. Hall, F. H.      #
# Allen and I. D. Brown [Acta Cryst. (1991), A47, 655-685].                  #
#                                                                            #
# The current version of the core CIF dictionary is obtainable from          #
# ftp://ftp.iucr.org/pub/cif_core.dic.                                       #
#                                                                            #
# Software is freely available for graphical display of the structure(s)     #
# in this CIF. For information consult the CIF software page                 #
# http://www.iucr.org/resources/cif/software.                                #
#                                                                            #
# This file may be used for bona fide research purposes within the           #
# scientific community so long as proper attribution is given to the journal # 
# article from which it was obtained.                                        #
#                                                                            #
##############################################################################
data_I
_audit_creation_method     SHELXL-97
_chemical_name_systematic
;
6\b,8\b-Dihydroxyeremophil-7(11)-en-8\a,12-olide
;
_chemical_name_common     ?
_chemical_formula_moiety     'C15 H22 O4'
_chemical_formula_sum     'C15 H22 O4'
_chemical_formula_iupac     'C15 H22 O4'
_chemical_formula_weight     266.33
_chemical_melting_point     ?
_symmetry_cell_setting     orthorhombic
_symmetry_space_group_name_H-M     'P 21 21 21'
loop_
    _symmetry_equiv_pos_as_xyz
    'x, y, z'
    '-x+1/2, -y, z+1/2'
    '-x, y+1/2, -z+1/2'
    'x+1/2, -y+1/2, -z'
_cell_length_a     9.8627(7)
_cell_length_b     10.5674(7)
_cell_length_c     13.1565(9)
_cell_angle_alpha     90.00
_cell_angle_beta     90.00
_cell_angle_gamma     90.00
_cell_volume     1371.21(16)
_cell_formula_units_Z     4
_cell_measurement_reflns_used     2527
_cell_measurement_theta_min     2.47
_cell_measurement_theta_max     24.74
_cell_measurement_temperature     296(2)
_exptl_crystal_description     block
_exptl_crystal_colour     colourless
_exptl_crystal_size_max     0.38
_exptl_crystal_size_mid     0.33
_exptl_crystal_size_min     0.29
_exptl_crystal_density_diffrn     1.290
_exptl_crystal_density_meas     ?
_exptl_crystal_density_method     'not measured'
_exptl_crystal_F_000     576
_exptl_absorpt_coefficient_mu     0.092
_exptl_absorpt_correction_type     multi-scan
_exptl_absorpt_process_details     '(SADABS; Bruker, 2005)'
_exptl_absorpt_correction_T_min     0.9658
_exptl_absorpt_correction_T_max     0.9737
_exptl_special_details     ?
_diffrn_ambient_temperature     296(2)
_diffrn_radiation_type     MoK\a
_diffrn_radiation_wavelength     0.71073
_diffrn_radiation_source     'fine-focus sealed tube'
_diffrn_radiation_monochromator     graphite
_diffrn_measurement_device_type     'Bruker APEXII CCD'
_diffrn_measurement_method     '\f and \w'
_diffrn_detector_area_resol_mean     ?
_diffrn_reflns_number     7478
_diffrn_reflns_av_R_equivalents     0.0277
_diffrn_reflns_av_sigmaI/netI     0.0310
_diffrn_reflns_theta_min     2.47
_diffrn_reflns_theta_max     25.99
_diffrn_reflns_theta_full     25.99
_diffrn_measured_fraction_theta_max     1.000
_diffrn_measured_fraction_theta_full     1.000
_diffrn_reflns_limit_h_min     -12
_diffrn_reflns_limit_h_max     6
_diffrn_reflns_limit_k_min     -13
_diffrn_reflns_limit_k_max     12
_diffrn_reflns_limit_l_min     -16
_diffrn_reflns_limit_l_max     15
_refine_special_details
;
Refinement of <i>F</i>^2^ against ALL reflections. The weighted <i>R</i>-factor
<i>wR</i> and goodness of fit <i>S</i> are based on <i>F</i>^2^, conventional
<i>R</i>-factors <i>R</i> are based on <i>F</i>, with <i>F</i> set to zero for
negative <i>F</i>^2^. The threshold expression of <i>F</i>^2^ >
\s(<i>F</i>^2^) is used only for calculating <i>R</i>-factors(gt) <i>etc</i>.
and is not relevant to the choice of reflections for refinement.
<i>R</i>-factors based on <i>F</i>^2^ are statistically about twice as large
as those based on <i>F</i>, and <i>R</i>- factors based on ALL data will be
even larger.
;
_reflns_number_total     2680
_reflns_number_gt     2306
_reflns_threshold_expression     I>2\s(I)
_refine_ls_structure_factor_coef     Fsqd
_refine_ls_matrix_type     full
_refine_ls_R_factor_all     0.0425
_refine_ls_R_factor_gt     0.0343
_refine_ls_wR_factor_gt     0.0827
_refine_ls_wR_factor_ref     0.0873
_refine_ls_goodness_of_fit_ref     1.058
_refine_ls_restrained_S_all     1.058
_refine_ls_number_reflns     2680
_refine_ls_number_parameters     178
_refine_ls_number_restraints     0
_refine_ls_hydrogen_treatment     constr
_refine_ls_weighting_scheme     calc
_refine_ls_weighting_details
         'calc w=1/[\s^2^(Fo^2^)+(0.0430P)^2^+0.0843P] where P=(Fo^2^+2Fc^2^)/3'
_atom_sites_solution_hydrogens     geom
_atom_sites_solution_primary     direct
_atom_sites_solution_secondary     difmap
_refine_ls_shift/su_max     0.000
_refine_ls_shift/su_mean     0.000
_refine_diff_density_max     0.146
_refine_diff_density_min     -0.115
_refine_ls_extinction_method     'SHELXTL (Sheldrick, 2008)'
_refine_ls_extinction_coef     0.043(3)
_refine_ls_extinction_expression
                                  'Fc^*^=kFc[1+0.001xFc^2^\l^3^/sin(2\q)]^-1/4^'
_refine_ls_abs_structure_details     none
loop_
    _atom_type_symbol
    _atom_type_description
    _atom_type_scat_dispersion_real
    _atom_type_scat_dispersion_imag
    _atom_type_scat_source
    'C' 'C' 0.0033 0.0016
                         'International Tables Vol C Tables 4.2.6.8 and 6.1.1.4'
    'H' 'H' 0.0000 0.0000
                         'International Tables Vol C Tables 4.2.6.8 and 6.1.1.4'
    'O' 'O' 0.0106 0.0060
                         'International Tables Vol C Tables 4.2.6.8 and 6.1.1.4'
_computing_data_collection     'APEX2 (Bruker, 2005)'
_computing_cell_refinement     'SAINT (Bruker, 2005)'
_computing_data_reduction     'SAINT (Bruker, 2005)'
_computing_structure_solution     'SHELXS97 (Sheldrick, 2008)'
_computing_structure_refinement     'SHELXL97 (Sheldrick, 2008)'
_computing_molecular_graphics     'SHELXTL (Sheldrick, 2008)'
_computing_publication_material     'SHELXTL (Sheldrick, 2008)'
loop_
    _atom_site_type_symbol
    _atom_site_label
    _atom_site_fract_x
    _atom_site_fract_y
    _atom_site_fract_z
    _atom_site_U_iso_or_equiv
    _atom_site_adp_type
    _atom_site_calc_flag
    _atom_site_refinement_flags
    _atom_site_occupancy
    _atom_site_symmetry_multiplicity
    _atom_site_disorder_assembly
    _atom_site_disorder_group
    C C1 0.52336(19) 0.0280(2) 0.02370(15) 0.0528(5) Uani d . 1 1 . .
    H H1A 0.6033 0.0428 0.0650 0.063 Uiso calc R 1 1 . .
    H H1B 0.5488 -0.0277 -0.0317 0.063 Uiso calc R 1 1 . .
    C C2 0.4742(2) 0.1530(2) -0.01946(17) 0.0589(6) Uani d . 1 1 . .
    H H2A 0.4024 0.1371 -0.0682 0.071 Uiso calc R 1 1 . .
    H H2B 0.5482 0.1941 -0.0550 0.071 Uiso calc R 1 1 . .
    C C3 0.4214(2) 0.24061(19) 0.06327(16) 0.0573(5) Uani d . 1 1 . .
    H H3A 0.3821 0.3150 0.0318 0.069 Uiso calc R 1 1 . .
    H H3B 0.4970 0.2682 0.1049 0.069 Uiso calc R 1 1 . .
    C C4 0.31514(18) 0.17838(17) 0.13139(14) 0.0432(4) Uani d . 1 1 . .
    H H4 0.2371 0.1584 0.0881 0.052 Uiso calc R 1 1 . .
    C C5 0.36613(16) 0.05137(17) 0.17644(13) 0.0380(4) Uani d . 1 1 . .
    C C6 0.24978(17) -0.01496(17) 0.23600(12) 0.0401(4) Uani d . 1 1 . .
    H H6 0.2093 0.0468 0.2825 0.048 Uiso calc R 1 1 . .
    C C7 0.14293(16) -0.05820(15) 0.16381(12) 0.0335(4) Uani d . 1 1 . .
    C C8 0.01487(16) -0.02563(16) 0.14955(12) 0.0360(4) Uani d . 1 1 . .
    C C9 -0.03401(18) -0.09426(16) 0.05925(13) 0.0405(4) Uani d . 1 1 . .
    C C10 0.18821(16) -0.14622(15) 0.08141(13) 0.0349(4) Uani d . 1 1 . .
    C C11 0.29893(16) -0.08367(15) 0.01959(12) 0.0359(4) Uani d . 1 1 . .
    H H11A 0.2612 -0.0128 -0.0178 0.043 Uiso calc R 1 1 . .
    H H11B 0.3347 -0.1438 -0.0292 0.043 Uiso calc R 1 1 . .
    C C12 0.41454(16) -0.03650(17) 0.08853(13) 0.0373(4) Uani d . 1 1 . .
    H H12 0.4563 -0.1111 0.1197 0.045 Uiso calc R 1 1 . .
    C C13 0.2660(3) 0.2734(2) 0.21109(18) 0.0673(6) Uani d . 1 1 . .
    H H13A 0.1857 0.2415 0.2434 0.101 Uiso calc R 1 1 . .
    H H13B 0.2459 0.3527 0.1787 0.101 Uiso calc R 1 1 . .
    H H13C 0.3355 0.2858 0.2612 0.101 Uiso calc R 1 1 . .
    C C14 0.4830(2) 0.0732(2) 0.25188(15) 0.0559(5) Uani d . 1 1 . .
    H H14A 0.5526 0.1226 0.2198 0.084 Uiso calc R 1 1 . .
    H H14B 0.5198 -0.0069 0.2725 0.084 Uiso calc R 1 1 . .
    H H14C 0.4495 0.1175 0.3104 0.084 Uiso calc R 1 1 . .
    C C15 -0.07474(19) 0.06430(19) 0.20584(15) 0.0498(5) Uani d . 1 1 . .
    H H15A -0.0367 0.0811 0.2716 0.075 Uiso calc R 1 1 . .
    H H15B -0.1632 0.0276 0.2137 0.075 Uiso calc R 1 1 . .
    H H15C -0.0819 0.1420 0.1684 0.075 Uiso calc R 1 1 . .
    O O1 -0.14548(13) -0.09203(13) 0.02165(11) 0.0576(4) Uani d . 1 1 . .
    O O2 0.06687(12) -0.16515(11) 0.01970(9) 0.0429(3) Uani d . 1 1 . .
    O O3 0.22670(13) -0.26232(11) 0.12267(9) 0.0471(3) Uani d . 1 1 . .
    H H3 0.2694 -0.3028 0.0802 0.071 Uiso calc R 1 1 . .
    O O4 0.29776(15) -0.11964(14) 0.29448(10) 0.0555(4) Uani d . 1 1 . .
    H H4A 0.3033 -0.1824 0.2580 0.083 Uiso calc R 1 1 . .
loop_
    _atom_site_aniso_label
    _atom_site_aniso_U_11
    _atom_site_aniso_U_22
    _atom_site_aniso_U_33
    _atom_site_aniso_U_12
    _atom_site_aniso_U_13
    _atom_site_aniso_U_23
    C1 0.0351(9) 0.0668(13) 0.0565(11) -0.0029(9) 0.0062(9) -0.0042(11)
    C2 0.0502(11) 0.0631(13) 0.0635(13) -0.0217(10) 0.0032(11) 0.0153(11)
    C3 0.0551(12) 0.0445(11) 0.0723(13) -0.0125(9) -0.0128(11) 0.0068(10)
    C4 0.0401(10) 0.0368(9) 0.0526(10) 0.0005(7) -0.0124(8) -0.0072(8)
    C5 0.0328(9) 0.0441(10) 0.0369(9) 0.0036(8) -0.0076(7) -0.0035(8)
    C6 0.0416(10) 0.0486(10) 0.0299(8) 0.0076(8) -0.0010(7) -0.0035(8)
    C7 0.0347(9) 0.0335(9) 0.0322(8) -0.0004(7) 0.0052(7) 0.0024(7)
    C8 0.0349(9) 0.0327(9) 0.0406(9) -0.0038(7) 0.0043(8) -0.0021(7)
    C9 0.0377(9) 0.0339(9) 0.0498(10) -0.0049(8) -0.0017(8) -0.0012(8)
    C10 0.0362(9) 0.0331(8) 0.0355(8) 0.0005(7) 0.0015(7) -0.0024(7)
    C11 0.0406(9) 0.0345(8) 0.0326(8) 0.0018(7) 0.0023(7) -0.0027(7)
    C12 0.0320(8) 0.0398(9) 0.0400(9) 0.0069(7) 0.0001(7) 0.0024(8)
    C13 0.0713(15) 0.0482(12) 0.0823(16) 0.0058(11) -0.0124(12) -0.0203(11)
    C14 0.0453(11) 0.0706(14) 0.0519(10) 0.0003(10) -0.0178(9) -0.0061(11)
    C15 0.0436(10) 0.0480(11) 0.0577(11) 0.0047(9) 0.0100(9) -0.0039(9)
    O1 0.0394(7) 0.0547(8) 0.0786(9) -0.0039(6) -0.0148(7) -0.0134(8)
    O2 0.0402(7) 0.0426(7) 0.0458(7) -0.0028(5) -0.0015(6) -0.0104(6)
    O3 0.0542(8) 0.0359(7) 0.0511(7) 0.0070(6) 0.0127(6) 0.0047(5)
    O4 0.0637(9) 0.0639(9) 0.0390(7) 0.0101(7) -0.0063(6) 0.0115(6)
_geom_special_details
;
All e.s.d.'s (except the e.s.d. in the dihedral angle between two l.s. planes)
are estimated using the full covariance matrix. The cell e.s.d.'s are taken
into account individually in the estimation of e.s.d.'s in distances, angles
and torsion angles; correlations between e.s.d.'s in cell parameters are only
used when they are defined by crystal symmetry. An approximate (isotropic)
treatment of cell e.s.d.'s is used for estimating e.s.d.'s involving l.s.
planes.
;
loop_
    _geom_bond_atom_site_label_1
    _geom_bond_atom_site_label_2
    _geom_bond_site_symmetry_2
    _geom_bond_distance
    _geom_bond_publ_flag
    C1 C2 . 1.517(3) ?
    C1 C12 . 1.531(2) ?
    C1 H1A . 0.9700 ?
    C1 H1B . 0.9700 ?
    C2 C3 . 1.521(3) ?
    C2 H2A . 0.9700 ?
    C2 H2B . 0.9700 ?
    C3 C4 . 1.528(3) ?
    C3 H3A . 0.9700 ?
    C3 H3B . 0.9700 ?
    C4 C13 . 1.531(3) ?
    C4 C5 . 1.551(2) ?
    C4 H4 . 0.9800 ?
    C5 C14 . 1.538(2) ?
    C5 C12 . 1.558(2) ?
    C5 C6 . 1.556(2) ?
    C6 O4 . 1.428(2) ?
    C6 C7 . 1.490(2) ?
    C6 H6 . 0.9800 ?
    C7 C8 . 1.323(2) ?
    C7 C10 . 1.497(2) ?
    C8 C9 . 1.473(2) ?
    C8 C15 . 1.494(2) ?
    C9 O1 . 1.206(2) ?
    C9 O2 . 1.350(2) ?
    C10 O3 . 1.3943(19) ?
    C10 O2 . 1.460(2) ?
    C10 C11 . 1.514(2) ?
    C11 C12 . 1.540(2) ?
    C11 H11A . 0.9700 ?
    C11 H11B . 0.9700 ?
    C12 H12 . 0.9800 ?
    C13 H13A . 0.9600 ?
    C13 H13B . 0.9600 ?
    C13 H13C . 0.9600 ?
    C14 H14A . 0.9600 ?
    C14 H14B . 0.9600 ?
    C14 H14C . 0.9600 ?
    C15 H15A . 0.9600 ?
    C15 H15B . 0.9600 ?
    C15 H15C . 0.9600 ?
    O3 H3 . 0.8200 ?
    O4 H4A . 0.8200 ?
loop_
    _geom_angle_atom_site_label_1
    _geom_angle_atom_site_label_2
    _geom_angle_atom_site_label_3
    _geom_angle_site_symmetry_1
    _geom_angle_site_symmetry_3
    _geom_angle
    _geom_angle_publ_flag
    C2 C1 C12 . . 111.83(15) ?
    C2 C1 H1A . . 109.2 ?
    C12 C1 H1A . . 109.2 ?
    C2 C1 H1B . . 109.2 ?
    C12 C1 H1B . . 109.2 ?
    H1A C1 H1B . . 107.9 ?
    C1 C2 C3 . . 111.80(17) ?
    C1 C2 H2A . . 109.3 ?
    C3 C2 H2A . . 109.3 ?
    C1 C2 H2B . . 109.3 ?
    C3 C2 H2B . . 109.3 ?
    H2A C2 H2B . . 107.9 ?
    C2 C3 C4 . . 113.11(16) ?
    C2 C3 H3A . . 109.0 ?
    C4 C3 H3A . . 109.0 ?
    C2 C3 H3B . . 109.0 ?
    C4 C3 H3B . . 109.0 ?
    H3A C3 H3B . . 107.8 ?
    C3 C4 C13 . . 109.68(16) ?
    C3 C4 C5 . . 111.97(15) ?
    C13 C4 C5 . . 114.13(15) ?
    C3 C4 H4 . . 106.9 ?
    C13 C4 H4 . . 106.9 ?
    C5 C4 H4 . . 106.9 ?
    C14 C5 C4 . . 111.07(15) ?
    C14 C5 C12 . . 109.80(14) ?
    C4 C5 C12 . . 109.35(14) ?
    C14 C5 C6 . . 107.17(14) ?
    C4 C5 C6 . . 110.06(14) ?
    C12 C5 C6 . . 109.34(14) ?
    O4 C6 C7 . . 109.88(14) ?
    O4 C6 C5 . . 112.07(14) ?
    C7 C6 C5 . . 109.79(13) ?
    O4 C6 H6 . . 108.3 ?
    C7 C6 H6 . . 108.3 ?
    C5 C6 H6 . . 108.3 ?
    C8 C7 C6 . . 133.31(15) ?
    C8 C7 C10 . . 110.12(14) ?
    C6 C7 C10 . . 116.18(14) ?
    C7 C8 C9 . . 107.39(15) ?
    C7 C8 C15 . . 131.31(15) ?
    C9 C8 C15 . . 121.29(15) ?
    O1 C9 O2 . . 121.66(16) ?
    O1 C9 C8 . . 128.29(17) ?
    O2 C9 C8 . . 110.06(14) ?
    O3 C10 O2 . . 108.61(12) ?
    O3 C10 C7 . . 110.25(13) ?
    O2 C10 C7 . . 104.09(12) ?
    O3 C10 C11 . . 113.40(14) ?
    O2 C10 C11 . . 110.63(13) ?
    C7 C10 C11 . . 109.46(13) ?
    C10 C11 C12 . . 111.04(13) ?
    C10 C11 H11A . . 109.4 ?
    C12 C11 H11A . . 109.4 ?
    C10 C11 H11B . . 109.4 ?
    C12 C11 H11B . . 109.4 ?
    H11A C11 H11B . . 108.0 ?
    C1 C12 C11 . . 109.57(14) ?
    C1 C12 C5 . . 111.28(15) ?
    C11 C12 C5 . . 113.78(13) ?
    C1 C12 H12 . . 107.3 ?
    C11 C12 H12 . . 107.3 ?
    C5 C12 H12 . . 107.3 ?
    C4 C13 H13A . . 109.5 ?
    C4 C13 H13B . . 109.5 ?
    H13A C13 H13B . . 109.5 ?
    C4 C13 H13C . . 109.5 ?
    H13A C13 H13C . . 109.5 ?
    H13B C13 H13C . . 109.5 ?
    C5 C14 H14A . . 109.5 ?
    C5 C14 H14B . . 109.5 ?
    H14A C14 H14B . . 109.5 ?
    C5 C14 H14C . . 109.5 ?
    H14A C14 H14C . . 109.5 ?
    H14B C14 H14C . . 109.5 ?
    C8 C15 H15A . . 109.5 ?
    C8 C15 H15B . . 109.5 ?
    H15A C15 H15B . . 109.5 ?
    C8 C15 H15C . . 109.5 ?
    H15A C15 H15C . . 109.5 ?
    H15B C15 H15C . . 109.5 ?
    C9 O2 C10 . . 108.29(12) ?
    C10 O3 H3 . . 109.5 ?
    C6 O4 H4A . . 109.5 ?
loop_
    _geom_torsion_atom_site_label_1
    _geom_torsion_atom_site_label_2
    _geom_torsion_atom_site_label_3
    _geom_torsion_atom_site_label_4
    _geom_torsion_site_symmetry_1
    _geom_torsion_site_symmetry_2
    _geom_torsion_site_symmetry_3
    _geom_torsion_site_symmetry_4
    _geom_torsion
    _geom_torsion_publ_flag
    C12 C1 C2 C3 . . . . 54.1(2) ?
    C1 C2 C3 C4 . . . . -52.5(2) ?
    C2 C3 C4 C13 . . . . -179.04(17) ?
    C2 C3 C4 C5 . . . . 53.2(2) ?
    C3 C4 C5 C14 . . . . 67.24(19) ?
    C13 C4 C5 C14 . . . . -58.1(2) ?
    C3 C4 C5 C12 . . . . -54.10(18) ?
    C13 C4 C5 C12 . . . . -179.45(15) ?
    C3 C4 C5 C6 . . . . -174.23(14) ?
    C13 C4 C5 C6 . . . . 60.42(19) ?
    C14 C5 C6 O4 . . . . -48.17(19) ?
    C4 C5 C6 O4 . . . . -169.07(14) ?
    C12 C5 C6 O4 . . . . 70.79(16) ?
    C14 C5 C6 C7 . . . . -170.58(14) ?
    C4 C5 C6 C7 . . . . 68.52(17) ?
    C12 C5 C6 C7 . . . . -51.62(18) ?
    O4 C6 C7 C8 . . . . 121.9(2) ?
    C5 C6 C7 C8 . . . . -114.4(2) ?
    O4 C6 C7 C10 . . . . -66.24(18) ?
    C5 C6 C7 C10 . . . . 57.46(19) ?
    C6 C7 C8 C9 . . . . 174.56(17) ?
    C10 C7 C8 C9 . . . . 2.30(18) ?
    C6 C7 C8 C15 . . . . -3.9(3) ?
    C10 C7 C8 C15 . . . . -176.13(17) ?
    C7 C8 C9 O1 . . . . 179.00(18) ?
    C15 C8 C9 O1 . . . . -2.4(3) ?
    C7 C8 C9 O2 . . . . -1.19(19) ?
    C15 C8 C9 O2 . . . . 177.43(15) ?
    C8 C7 C10 O3 . . . . -118.86(15) ?
    C6 C7 C10 O3 . . . . 67.41(18) ?
    C8 C7 C10 O2 . . . . -2.55(17) ?
    C6 C7 C10 O2 . . . . -176.28(13) ?
    C8 C7 C10 C11 . . . . 115.75(15) ?
    C6 C7 C10 C11 . . . . -57.99(18) ?
    O3 C10 C11 C12 . . . . -70.31(17) ?
    O2 C10 C11 C12 . . . . 167.39(12) ?
    C7 C10 C11 C12 . . . . 53.25(17) ?
    C2 C1 C12 C11 . . . . 69.93(19) ?
    C2 C1 C12 C5 . . . . -56.8(2) ?
    C10 C11 C12 C1 . . . . -179.08(14) ?
    C10 C11 C12 C5 . . . . -53.80(18) ?
    C14 C5 C12 C1 . . . . -66.08(19) ?
    C4 C5 C12 C1 . . . . 56.03(18) ?
    C6 C5 C12 C1 . . . . 176.60(13) ?
    C14 C5 C12 C11 . . . . 169.56(15) ?
    C4 C5 C12 C11 . . . . -68.34(17) ?
    C6 C5 C12 C11 . . . . 52.23(17) ?
    O1 C9 O2 C10 . . . . 179.36(15) ?
    C8 C9 O2 C10 . . . . -0.46(18) ?
    O3 C10 O2 C9 . . . . 119.19(14) ?
    C7 C10 O2 C9 . . . . 1.73(16) ?
    C11 C10 O2 C9 . . . . -115.75(14) ?
loop_
    _geom_hbond_atom_site_label_D
    _geom_hbond_atom_site_label_H
    _geom_hbond_atom_site_label_A
    _geom_hbond_site_symmetry_A
    _geom_hbond_distance_DH
    _geom_hbond_distance_HA
    _geom_hbond_distance_DA
    _geom_hbond_angle_DHA
    O4 H4A O3 . 0.82 2.11 2.8061(19) 142
    O3 H3 O1 4_545 0.82 1.93 2.7502(18) 174
data_global
_journal_date_recd_electronic     2011-09-28
_journal_date_accepted     2011-10-08
_journal_name_full     'Acta Crystallographica, Section E'
_journal_year     2011
_journal_volume     67
_journal_issue     11
_journal_page_first     o2957
_journal_page_last     o2957
_journal_paper_category     QO
_journal_coeditor_code     HB6428
_publ_contact_author_name     'Zhan-Xin Zhang'
_publ_contact_author_address
;
School of Pharmacy, Lanzhou University, Lanzhou 730000,
People's Republic of China
;
_publ_contact_author_email     zhangzhx@lzu.edu.cn
_publ_contact_author_fax     '+86-0931-8915686'
_publ_contact_author_phone     '+86-0931-8915686'
_publ_section_title
;
6\b,8\b-Dihydroxyeremophil-7(11)-en-8\a,12-olide
;
loop_
    _publ_author_name
    _publ_author_footnote
    _publ_author_address
    'Zhang, Zhan-Xin' ?
;
School of Pharmacy, Lanzhou University, Lanzhou 730000
People's Republic of China
;
    'Fei, Dong-Qing' .
;
School of Pharmacy, Lanzhou University, Lanzhou 730000
People's Republic of China
;
