# Supplementary material for: 6β,8β-Dihy­droxy­eremophil-7(11)-en-8α,12-olide
Source: Acta Crystallogr Sect E Struct Rep Online. 2011 Oct 12;67(Pt 11):o2957. doi: 10.1107/S160053681104150X (PMC3247365; doi:10.1107/S160053681104150X)
Supplement: Supplementary file 2 [file e-67-o2957-Isup2.hkl]

# 
# h,k,l, Fc-squared, Fo-squared, sigma(Fo-squared) and status flag 
# 
data_I
_shelx_title ' P212121 in P2(1)2(1)2(1)' 
_shelx_refln_list_code          4 
_shelx_F_calc_maximum      114.02 
_exptl_crystal_F_000       576.00 
_reflns_d_resolution_high  0.8109 
 
loop_ 
 _symmetry_equiv_pos_as_xyz 
 'x, y, z' 
 '-x+1/2, -y, z+1/2' 
 '-x, y+1/2, -z+1/2' 
 'x+1/2, -y+1/2, -z' 
 
_cell_length_a     9.8627 
_cell_length_b    10.5674 
_cell_length_c    13.1565 
_cell_angle_alpha  90.000 
_cell_angle_beta   90.000 
_cell_angle_gamma  90.000 
 
_shelx_F_squared_multiplier     1.000 
 
loop_ 
 _refln_index_h 
 _refln_index_k 
 _refln_index_l 
 _refln_F_squared_calc 
 _refln_F_squared_meas 
 _refln_F_squared_sigma 
 _refln_observed_status 
   2   0   0        0.66        1.17      0.63 o 
   4   0   0     2326.42     2308.05     42.28 o 
   6   0   0        6.18        9.56      2.16 o 
   8   0   0       11.11       13.16      2.98 o 
  10   0   0        1.83        0.90      2.34 o 
  12   0   0        2.07        1.44      3.34 o 
   1   1   0     9166.31     8648.94     98.31 o 
   2   1   0     2957.51     2840.14     23.75 o 
   3   1   0      738.96      732.43      6.98 o 
   4   1   0      447.67      418.63      5.49 o 
   5   1   0       16.35       24.28      2.30 o 
   6   1   0      290.64      293.14     16.76 o 
   7   1   0        0.11       -0.27      1.31 o 
   8   1   0       43.60       37.34      3.06 o 
   9   1   0       24.78       27.58      3.03 o 
  10   1   0       12.24        9.48      3.88 o 
  11   1   0        7.19        3.65      2.23 o 
  12   1   0        2.08        3.81      1.85 o 
   0   2   0     3099.99     2926.75     94.25 o 
   1   2   0     8538.51     8615.25    201.44 o 
   2   2   0     3695.71     3515.98     33.76 o 
   3   2   0      524.20      497.12      6.83 o 
   4   2   0       91.15      109.88      2.01 o 
   5   2   0       11.62       10.12      0.65 o 
   6   2   0      446.78      417.03     12.45 o 
   7   2   0      805.69      789.16     14.55 o 
   8   2   0      265.65      258.32      7.77 o 
   9   2   0       77.50       69.89      4.50 o 
  10   2   0        4.69        7.76      2.36 o 
  11   2   0       20.91       20.47      2.66 o 
  12   2   0        0.98        1.63      2.45 o 
   1   3   0       72.44       64.91      3.21 o 
   2   3   0     1019.81      946.25     18.24 o 
   3   3   0      376.06      372.89      4.06 o 
   4   3   0      593.44      577.56      6.83 o 
   5   3   0       46.62       48.93      1.63 o 
   6   3   0      528.46      507.75     10.51 o 
   7   3   0      727.04      688.16     13.53 o 
   8   3   0      152.58      165.20      4.86 o 
   9   3   0      224.34      235.56      6.21 o 
  10   3   0        0.48       -0.65      1.77 o 
  11   3   0        9.17       11.22      2.85 o 
   0   4   0        0.32        0.72      0.54 o 
   1   4   0       17.64       22.09      1.74 o 
   2   4   0       61.82       46.38      1.74 o 
   3   4   0        2.15        2.20      0.58 o 
   4   4   0      380.03      395.54      4.61 o 
   5   4   0       70.14       72.14      1.78 o 
   6   4   0      590.31      610.08      9.26 o 
   7   4   0     1480.44     1512.23     24.10 o 
   8   4   0      293.07      298.01      8.83 o 
   9   4   0       98.41       93.17      5.32 o 
  10   4   0        7.33        7.93      5.05 o 
  11   4   0      163.04      174.87     11.33 o 
   1   5   0        0.22        0.60      0.52 o 
   2   5   0       12.38       18.19      2.33 o 
   3   5   0      843.70      791.43     10.48 o 
   4   5   0       77.36       64.90      2.37 o 
   5   5   0       12.02       11.94      1.25 o 
   6   5   0       91.24       85.58      3.08 o 
   7   5   0        0.02       -0.35      1.39 o 
   8   5   0        9.38       14.28      3.47 o 
   9   5   0       21.63       20.82      3.22 o 
  10   5   0       93.49       89.26      5.90 o 
  11   5   0       59.88       63.22      5.39 o 
   0   6   0      427.31      357.32     11.18 o 
   1   6   0       19.59       26.50      1.72 o 
   2   6   0      137.93      146.35      3.30 o 
   3   6   0        1.50        0.79      0.81 o 
   4   6   0       64.31       61.36      2.15 o 
   5   6   0       63.46       70.92      2.87 o 
   6   6   0        0.05        0.16      0.73 o 
   7   6   0      174.45      184.52      7.81 o 
   8   6   0       40.39       32.06      3.47 o 
   9   6   0        0.85       -1.53      1.71 o 
  10   6   0        5.22        6.06      2.58 o 
   1   7   0      551.68      556.63      9.10 o 
   2   7   0      555.31      570.37      9.24 o 
   3   7   0       54.21       52.87      2.27 o 
   4   7   0       87.78       72.40      3.03 o 
   5   7   0      287.44      277.83      5.42 o 
   6   7   0       15.37       11.17      1.75 o 
   7   7   0        2.58        4.14      1.88 o 
   8   7   0      161.10      165.33      7.25 o 
   9   7   0        1.76        0.56      2.07 o 
  10   7   0        4.41        4.77      2.73 o 
   0   8   0        1.12       -0.18      1.44 o 
   1   8   0      112.44      109.53      4.76 o 
   2   8   0      155.27      147.28      6.73 o 
   3   8   0       15.80       19.35      2.92 o 
   4   8   0      372.05      359.39      7.55 o 
   5   8   0      352.09      345.07      7.45 o 
   6   8   0       41.55       38.69      2.82 o 
   7   8   0       23.01       23.52      3.22 o 
   8   8   0       10.80       11.91      2.93 o 
   9   8   0       11.89       10.86      3.32 o 
   1   9   0      293.41      300.53      8.77 o 
   2   9   0       70.44       67.85      3.39 o 
   3   9   0       35.28       33.56      3.80 o 
   4   9   0       36.51       36.65      2.71 o 
   5   9   0        7.21        3.62      1.51 o 
   6   9   0       31.37       30.67      2.77 o 
   7   9   0       16.05       12.41      3.09 o 
   8   9   0        4.77        3.03      2.36 o 
   0  10   0      215.08      226.32     11.30 o 
   1  10   0       16.98       15.82      2.75 o 
   2  10   0        3.80        2.25      1.66 o 
   3  10   0       92.98       97.79      4.30 o 
   4  10   0       26.74       27.63      3.03 o 
   5  10   0        0.23        0.12      1.49 o 
   6  10   0       20.16       26.79      2.83 o 
   7  10   0       13.72       13.78      3.28 o 
   1  11   0        2.07        0.28      1.65 o 
   2  11   0      197.33      206.35      8.08 o 
   3  11   0      158.84      175.05      7.50 o 
   4  11   0       22.85       24.76      2.76 o 
   5  11   0       33.58       43.16      7.39 o 
   6  11   0       12.79       14.41      3.20 o 
   0  12   0       69.65       74.24      7.67 o 
   1  12   0        1.85        4.57      2.32 o 
   2  12   0        1.74        4.10      2.36 o 
   3  12   0       17.89       18.52      3.34 o 
   4  12   0       13.88       17.06      3.32 o 
   1   0   1       55.71       59.75      1.18 o 
   2   0   1     2353.38     2299.77     19.45 o 
   3   0   1      201.53      196.07      4.09 o 
   4   0   1        1.64        6.24      0.53 o 
   5   0   1      111.57       90.47      2.25 o 
   6   0   1      207.84      192.53      5.57 o 
   7   0   1        8.25        9.26      1.68 o 
   8   0   1        7.55       10.26      2.25 o 
   9   0   1       19.93       14.64      2.55 o 
  10   0   1        1.92        0.44      1.85 o 
  11   0   1        7.34        3.87      2.51 o 
  12   0   1        0.02        2.34      1.87 o 
 -12   1   1        2.24       -0.09      1.64 o 
 -11   1   1       18.61       17.83      2.48 o 
 -10   1   1       16.72       11.04      2.00 o 
  -9   1   1       66.67       68.26      6.77 o 
  -8   1   1       46.97       39.51      6.36 o 
  -7   1   1       65.68       70.11      5.55 o 
  -6   1   1       69.45       69.90      3.35 o 
  -5   1   1       52.45       50.55      1.49 o 
  -4   1   1       38.82       43.31      3.65 o 
  -3   1   1      217.98      215.94      2.73 o 
  -2   1   1     2382.44     2290.09     20.10 o 
  -1   1   1      157.82      154.36      3.92 o 
   0   1   1     1009.10     1023.04     17.78 o 
   1   1   1      158.41      160.34      2.74 o 
   2   1   1     2383.17     2304.15     35.83 o 
   3   1   1      217.42      216.06      2.74 o 
   4   1   1       38.74       41.79      0.99 o 
   5   1   1       52.48       50.31      1.84 o 
   6   1   1       69.22       68.10      3.97 o 
   7   1   1       65.70       70.65      3.67 o 
   8   1   1       46.96       37.02      3.03 o 
   9   1   1       66.68       60.17      4.56 o 
  10   1   1       16.80       14.66      2.77 o 
  11   1   1       18.65       14.46      4.06 o 
  12   1   1        2.24       -0.69      1.70 o 
 -11   2   1        6.52        6.97      2.04 o 
 -10   2   1       11.30       12.89      2.19 o 
  -9   2   1      250.96      242.02      6.37 o 
  -8   2   1      123.01      125.01      9.89 o 
  -7   2   1        6.38        7.04      2.06 o 
  -6   2   1       10.20       13.04      1.34 o 
  -5   2   1      183.80      190.49      3.21 o 
  -4   2   1      170.65      162.17      2.30 o 
  -3   2   1       46.61       47.71      1.30 o 
  -2   2   1     1578.03     1494.06     15.42 o 
  -1   2   1      202.84      182.95      3.69 o 
   0   2   1      437.90      448.57      6.68 o 
   1   2   1      202.38      185.99      4.64 o 
   2   2   1     1576.41     1515.25     18.13 o 
   3   2   1       46.43       46.48      1.24 o 
   4   2   1      170.73      164.02      2.65 o 
   5   2   1      184.22      187.20      2.50 o 
   6   2   1       10.25       10.27      1.59 o 
   7   2   1        6.43        7.51      2.21 o 
   8   2   1      122.81      116.06      5.14 o 
   9   2   1      250.87      233.22      7.83 o 
  10   2   1       11.33        8.49      3.34 o 
  11   2   1        6.52        3.96      2.45 o 
 -11   3   1       13.52       12.13      3.06 o 
 -10   3   1       10.39        6.27      2.32 o 
  -9   3   1       96.94      105.18      4.22 o 
  -8   3   1       57.15       57.49      2.98 o 
  -7   3   1      131.05      130.03      4.01 o 
  -6   3   1      154.41      151.89      4.89 o 
  -5   3   1      156.14      154.15      9.21 o 
  -4   3   1      598.72      590.38      5.96 o 
  -3   3   1       78.70       80.93      1.60 o 
  -2   3   1      134.64      140.49      4.42 o 
  -1   3   1     1881.13     1833.41     61.59 o 
   0   3   1     3907.14     3747.60     41.53 o 
   1   3   1     1879.04     1847.94     35.89 o 
   2   3   1      134.82      129.38      2.70 o 
   3   3   1       78.67       81.82      2.32 o 
   4   3   1      598.45      584.55      6.75 o 
   5   3   1      156.40      157.87      2.58 o 
   6   3   1      154.22      165.07      6.10 o 
   7   3   1      130.84      125.69      5.08 o 
   8   3   1       57.19       57.90      3.89 o 
   9   3   1       96.74       93.45      6.99 o 
  10   3   1       10.45       17.17      2.90 o 
  11   3   1       13.52       22.21      3.40 o 
 -11   4   1       25.74       28.32      4.06 o 
 -10   4   1      186.73      187.60      9.53 o 
  -9   4   1       38.39       43.00      3.95 o 
  -8   4   1      184.50      185.47      6.96 o 
  -7   4   1        5.98        4.21      1.37 o 
  -6   4   1       49.67       45.67      2.26 o 
  -5   4   1      416.29      401.12      5.59 o 
  -4   4   1       59.03       56.42      1.49 o 
  -3   4   1      222.58      227.90      3.43 o 
  -2   4   1      294.25      270.75      4.69 o 
  -1   4   1       74.58       77.99      2.26 o 
   0   4   1       33.00       32.30      1.40 o 
   1   4   1       74.51       78.11      2.24 o 
   2   4   1      294.31      280.76      5.94 o 
   3   4   1      222.36      225.73      5.39 o 
   4   4   1       58.95       53.53      1.76 o 
   5   4   1      416.00      395.21      4.89 o 
   6   4   1       49.80       51.15      2.29 o 
   7   4   1        6.06        6.33      1.81 o 
   8   4   1      184.51      193.15      7.00 o 
   9   4   1       38.47       38.38      3.76 o 
  10   4   1      186.77      180.21     10.07 o 
  11   4   1       25.78       27.54      3.82 o 
 -11   5   1       24.14       33.13      4.27 o 
 -10   5   1       18.06       19.72      3.44 o 
  -9   5   1       21.25       21.73      3.21 o 
  -8   5   1       60.82       58.17      4.27 o 
  -7   5   1       39.65       38.16      3.35 o 
  -6   5   1      121.04      131.83      5.24 o 
  -5   5   1       26.56       24.84      1.74 o 
  -4   5   1      140.93      141.48      3.17 o 
  -3   5   1       61.12       64.17      1.99 o 
  -2   5   1      377.18      394.93      6.45 o 
  -1   5   1      467.52      487.23     13.11 o 
   0   5   1       95.69      112.04      7.72 o 
   1   5   1      467.65      497.34      7.45 o 
   2   5   1      377.36      403.42      6.56 o 
   3   5   1       61.35       72.20      2.48 o 
   4   5   1      140.61      154.40      3.32 o 
   5   5   1       26.49       26.01      1.87 o 
   6   5   1      120.88      124.31      3.36 o 
   7   5   1       39.69       41.19      3.35 o 
   8   5   1       60.73       54.66      5.37 o 
   9   5   1       21.20       18.36      4.19 o 
  10   5   1       18.03       19.83      3.34 o 
  11   5   1       24.09       28.72      4.05 o 
 -10   6   1       11.92       12.89      3.09 o 
  -9   6   1       44.87       43.61      4.27 o 
  -8   6   1       52.51       59.17      4.53 o 
  -7   6   1       19.23       19.70      2.87 o 
  -6   6   1       52.11       47.63      3.66 o 
  -5   6   1       35.20       36.65      2.24 o 
  -4   6   1      141.74      139.71      3.82 o 
  -3   6   1      280.94      284.54      7.36 o 
  -2   6   1      716.43      688.96     10.00 o 
  -1   6   1       12.41       13.80      1.32 o 
   0   6   1      166.28      189.74      7.78 o 
   1   6   1       12.41       13.08      1.28 o 
   2   6   1      716.85      691.54      9.98 o 
   3   6   1      280.90      286.50      6.17 o 
   4   6   1      141.45      142.24      3.34 o 
   5   6   1       35.20       36.53      1.62 o 
   6   6   1       52.02       52.73      2.24 o 
   7   6   1       19.26       14.93      2.48 o 
   8   6   1       52.33       53.12      6.00 o 
   9   6   1       44.96       42.67      4.28 o 
  10   6   1       11.88       13.36      3.25 o 
 -10   7   1        8.67        3.93      2.66 o 
  -9   7   1       15.00       12.43      3.06 o 
  -8   7   1       21.34       23.93      4.33 o 
  -7   7   1      145.36      152.86      6.64 o 
  -6   7   1      189.89      195.55      7.12 o 
  -5   7   1       85.10       89.10      3.59 o 
  -4   7   1      130.82      139.15      5.15 o 
  -3   7   1      249.60      237.82      5.50 o 
  -2   7   1      184.07      176.40      4.65 o 
  -1   7   1       25.54       22.36      2.84 o 
   0   7   1       78.28       89.11      6.72 o 
   1   7   1       25.41       25.34      2.04 o 
   2   7   1      183.79      170.32      4.88 o 
   3   7   1      250.11      243.89      6.04 o 
   4   7   1      130.81      133.23      4.67 o 
   5   7   1       85.21       86.10      2.61 o 
   6   7   1      190.03      193.41      4.62 o 
   7   7   1      145.48      138.29      6.13 o 
   8   7   1       21.40       20.77      3.17 o 
   9   7   1       15.00       20.75      3.54 o 
  10   7   1        8.68        9.27      3.12 o 
  -9   8   1       10.14       16.11      3.49 o 
  -8   8   1        4.21        3.62      2.33 o 
  -7   8   1       34.77       36.11      3.82 o 
  -6   8   1       40.56       44.82      3.02 o 
  -5   8   1       74.79       83.16      4.55 o 
  -4   8   1      182.03      173.31      6.20 o 
  -3   8   1      232.03      230.31      5.79 o 
  -2   8   1       47.31       39.97      2.50 o 
  -1   8   1      184.10      169.83      6.01 o 
   0   8   1       39.39       34.66      2.93 o 
   1   8   1      184.08      203.22      6.62 o 
   2   8   1       47.27       46.08      3.31 o 
   3   8   1      231.86      223.30      4.92 o 
   4   8   1      182.05      177.75      4.40 o 
   5   8   1       74.87       81.99      3.75 o 
   6   8   1       40.51       44.36      2.96 o 
   7   8   1       34.78       36.15      3.79 o 
   8   8   1        4.22        2.62      2.13 o 
   9   8   1       10.15       11.08      3.11 o 
  -8   9   1        5.87        9.32      3.12 o 
  -7   9   1       48.19       58.50      4.91 o 
  -6   9   1       19.51       15.25      2.27 o 
  -5   9   1       44.25       46.90      3.02 o 
  -4   9   1       21.83       24.37      2.29 o 
  -3   9   1       24.25       19.97      2.65 o 
  -2   9   1       37.64       33.19      3.16 o 
  -1   9   1       98.65       95.40      8.44 o 
   0   9   1       25.99       23.50      2.80 o 
   1   9   1       98.44       99.01      4.91 o 
   2   9   1       37.77       36.85      3.01 o 
   3   9   1       24.32       24.72      1.96 o 
   4   9   1       21.71       23.29      1.95 o 
   5   9   1       44.23       39.18      2.86 o 
   6   9   1       19.54       17.06      2.73 o 
   7   9   1       48.35       51.87      9.38 o 
   8   9   1        5.84        9.51      2.80 o 
  -7  10   1       17.10       19.35      3.56 o 
  -6  10   1       28.28       26.75      2.87 o 
  -5  10   1       23.37       28.66      5.12 o 
  -4  10   1       99.09      107.32      4.53 o 
  -3  10   1       24.19       25.21      2.51 o 
  -2  10   1       34.52       33.41      3.41 o 
  -1  10   1        3.78        1.87      1.54 o 
   0  10   1      178.43      179.10      7.09 o 
   1  10   1        3.79        1.87      1.29 o 
   2  10   1       34.51       40.65      2.99 o 
   3  10   1       24.17       21.36      2.41 o 
   4  10   1       99.08      108.33      4.58 o 
   5  10   1       23.51       27.35      2.68 o 
   6  10   1       28.23       33.19      3.02 o 
   7  10   1       17.07       24.00      3.69 o 
  -6  11   1        8.74        8.68      3.43 o 
  -5  11   1       34.88       38.66      8.19 o 
  -4  11   1       12.89       13.96      2.32 o 
  -3  11   1       35.43       36.26      6.27 o 
  -2  11   1       46.59       39.60      3.95 o 
  -1  11   1       55.14       56.06      6.27 o 
   0  11   1        5.93        2.03      1.88 o 
   1  11   1       55.17       54.36      5.01 o 
   2  11   1       46.64       41.69      6.85 o 
   3  11   1       35.44       36.29      3.89 o 
   4  11   1       12.94       12.23      2.21 o 
   5  11   1       34.83       39.19      3.31 o 
   6  11   1        8.79        8.04      2.82 o 
  -4  12   1       24.62       24.58      3.67 o 
  -3  12   1        2.02        2.02      2.13 o 
  -2  12   1       28.03       29.03      8.66 o 
  -1  12   1        8.64        8.00      2.44 o 
   0  12   1       24.37       20.28      3.44 o 
   1  12   1        8.67        6.75      2.48 o 
   2  12   1       28.05       30.87      3.82 o 
   3  12   1        2.05        6.11      2.52 o 
   4  12   1       24.56       25.90      3.66 o 
   0  13   1       23.39       17.72      3.57 o 
   0   0   2      729.63      758.70     13.93 o 
   1   0   2     9698.12    10278.54    252.89 o 
   2   0   2     4587.86     4490.50     39.46 o 
   3   0   2      185.37      154.45      2.05 o 
   4   0   2      488.99      490.58      4.80 o 
   5   0   2        6.29        4.89      0.60 o 
   6   0   2       26.55       21.60      1.99 o 
   7   0   2       43.91       40.53      2.87 o 
   8   0   2      233.21      202.35      6.64 o 
   9   0   2       11.30        9.05      2.11 o 
  10   0   2        0.56        1.54      1.39 o 
  11   0   2        1.18        4.19      1.65 o 
  12   0   2        8.30        7.85      2.63 o 
 -12   1   2        3.45        3.79      1.96 o 
 -11   1   2       13.83       13.19      2.52 o 
 -10   1   2       52.27       49.65      3.29 o 
  -9   1   2      628.21      605.77     10.77 o 
  -8   1   2       45.72       42.68      2.99 o 
  -7   1   2       85.62       92.41      4.17 o 
  -6   1   2      206.97      208.02      4.77 o 
  -5   1   2      771.32      791.92      7.29 o 
  -4   1   2      495.95      521.88      6.47 o 
  -3   1   2     1648.75     1622.55     13.05 o 
  -2   1   2      906.50      868.13      7.84 o 
  -1   1   2     2790.12     2811.14     26.86 o 
   0   1   2    13000.77    14088.66    388.41 o 
   1   1   2     2791.88     2810.86     26.96 o 
   2   1   2      907.16      873.50      8.22 o 
   3   1   2     1649.41     1678.20     27.96 o 
   4   1   2      495.71      527.69      5.64 o 
   5   1   2      770.47      771.71      8.89 o 
   6   1   2      207.38      216.58      5.97 o 
   7   1   2       85.70       90.33      4.09 o 
   8   1   2       45.69       41.43      3.17 o 
   9   1   2      627.79      619.39     16.62 o 
  10   1   2       52.19       51.83      3.43 o 
  11   1   2       13.89       15.17      2.45 o 
  12   1   2        3.44        6.41      2.07 o 
 -11   2   2        4.93        5.18      1.79 o 
 -10   2   2       32.59       32.60      2.74 o 
  -9   2   2      109.17      100.19      5.53 o 
  -8   2   2        1.49       -0.37      0.91 o 
  -7   2   2       78.73       77.09      3.06 o 
  -6   2   2       87.14       95.22      4.63 o 
  -5   2   2      422.36      431.11      4.75 o 
  -4   2   2      703.71      768.97      7.18 o 
  -3   2   2      834.47      864.22     12.90 o 
  -2   2   2     1313.12     1296.23     11.66 o 
  -1   2   2     4606.97     4547.55     51.55 o 
   0   2   2     1069.57     1021.72     13.48 o 
   1   2   2     4606.92     4606.63     37.69 o 
   2   2   2     1313.10     1298.63     21.13 o 
   3   2   2      835.96      861.18      8.57 o 
   4   2   2      703.97      762.82     12.62 o 
   5   2   2      422.38      442.36      7.52 o 
   6   2   2       86.96       98.29      3.50 o 
   7   2   2       78.61       71.69      3.66 o 
   8   2   2        1.46        2.85      1.46 o 
   9   2   2      109.36      101.78      5.19 o 
  10   2   2       32.64       33.70      3.54 o 
  11   2   2        4.94        4.76      1.98 o 
 -11   3   2       22.40       24.78      3.70 o 
 -10   3   2       14.23       10.02      4.24 o 
  -9   3   2      108.54      111.42      4.38 o 
  -8   3   2      293.91      279.83      8.71 o 
  -7   3   2      577.64      597.88      9.76 o 
  -6   3   2       32.67       31.61      2.88 o 
  -5   3   2      544.45      553.90      5.97 o 
  -4   3   2      366.03      335.42      6.58 o 
  -3   3   2      243.78      228.63      3.37 o 
  -2   3   2     3388.93     3521.28     29.61 o 
  -1   3   2      710.96      743.41     16.75 o 
   0   3   2      881.41      949.99     10.74 o 
   1   3   2      710.59      750.44      7.64 o 
   2   3   2     3386.94     3506.97     44.01 o 
   3   3   2      243.48      227.44      3.94 o 
   4   3   2      366.38      343.45      4.70 o 
   5   3   2      544.91      544.40      9.27 o 
   6   3   2       32.44       33.47      1.75 o 
   7   3   2      577.52      585.70     29.00 o 
   8   3   2      293.51      297.95     17.60 o 
   9   3   2      108.80      115.33      5.67 o 
  10   3   2       14.27       10.98      2.58 o 
  11   3   2       22.53       17.99      2.67 o 
 -11   4   2        0.12        2.09      2.31 o 
 -10   4   2      113.70      112.83      6.22 o 
  -9   4   2       32.57       36.77      6.40 o 
  -8   4   2       43.56       39.10      3.60 o 
  -7   4   2       77.52       79.80      3.33 o 
  -6   4   2      154.17      163.92      6.17 o 
  -5   4   2      332.48      313.63      4.27 o 
  -4   4   2       25.97       29.15      1.17 o 
  -3   4   2        9.47       13.35      0.86 o 
  -2   4   2      202.80      220.86      4.25 o 
  -1   4   2     1579.45     1620.52     46.24 o 
   0   4   2     1201.43     1228.53     16.75 o 
   1   4   2     1578.38     1615.01     27.35 o 
   2   4   2      203.00      225.05      5.79 o 
   3   4   2        9.68       12.36      1.05 o 
   4   4   2       25.84       28.73      1.35 o 
   5   4   2      332.06      323.94      4.91 o 
   6   4   2      154.04      160.16      4.08 o 
   7   4   2       77.73       83.72      4.27 o 
   8   4   2       43.46       43.58      3.48 o 
   9   4   2       32.52       31.16      8.30 o 
  10   4   2      113.93      107.75      6.59 o 
  11   4   2        0.11       -1.70      1.67 o 
 -11   5   2       88.04      105.55      6.60 o 
 -10   5   2       33.63       40.14      4.32 o 
  -9   5   2       51.86       59.52      6.22 o 
  -8   5   2       35.56       31.05      3.37 o 
  -7   5   2      167.65      170.76      6.53 o 
  -6   5   2      222.19      228.42      7.21 o 
  -5   5   2       26.46       25.38      1.76 o 
  -4   5   2       47.69       48.32      1.53 o 
  -3   5   2      269.81      309.50      7.48 o 
  -2   5   2     1753.49     1806.42     28.70 o 
  -1   5   2      324.05      342.47     23.10 o 
   0   5   2        0.13        0.00      0.33 o 
   1   5   2      323.00      327.52      4.66 o 
   2   5   2     1753.78     1781.47     19.80 o 
   3   5   2      269.43      310.82      5.68 o 
   4   5   2       47.72       50.14      1.84 o 
   5   5   2       26.40       25.86      1.54 o 
   6   5   2      222.08      237.60      5.39 o 
   7   5   2      167.45      168.51      6.19 o 
   8   5   2       35.48       36.08      4.24 o 
   9   5   2       51.90       50.38      4.17 o 
  10   5   2       33.73       34.20      3.79 o 
  11   5   2       87.96       93.71      7.67 o 
 -10   6   2       13.56        7.91      3.00 o 
  -9   6   2       20.48       20.43      6.04 o 
  -8   6   2      142.08      144.49      6.70 o 
  -7   6   2      172.09      172.73      6.83 o 
  -6   6   2       68.56       68.62      3.13 o 
  -5   6   2       31.81       33.77      1.79 o 
  -4   6   2       59.21       48.83      3.89 o 
  -3   6   2      161.82      172.87      4.29 o 
  -2   6   2      493.05      466.54      7.74 o 
  -1   6   2      118.39      119.67      4.47 o 
   0   6   2      115.78      114.16      2.70 o 
   1   6   2      118.60      127.72      2.79 o 
   2   6   2      493.50      459.90      7.63 o 
   3   6   2      162.06      164.12      4.17 o 
   4   6   2       59.24       58.19      2.50 o 
   5   6   2       31.92       30.33      2.73 o 
   6   6   2       68.78       66.07      2.46 o 
   7   6   2      171.85      181.16      6.71 o 
   8   6   2      141.71      136.25      9.93 o 
   9   6   2       20.48       26.36      3.46 o 
  10   6   2       13.59       13.64      3.12 o 
 -10   7   2       11.96       14.23      3.37 o 
  -9   7   2       40.76       55.18      5.14 o 
  -8   7   2       12.60       11.26      2.90 o 
  -7   7   2      187.72      180.28      7.28 o 
  -6   7   2        6.57        7.27      1.64 o 
  -5   7   2      107.72       89.89      3.14 o 
  -4   7   2      175.43      176.66      6.59 o 
  -3   7   2      260.67      249.17      6.92 o 
  -2   7   2       73.91       73.35      3.44 o 
  -1   7   2        9.62        8.51      1.64 o 
   0   7   2        1.17        1.25      1.01 o 
   1   7   2        9.64        7.32      1.25 o 
   2   7   2       73.64       72.37      2.93 o 
   3   7   2      261.22      265.54      5.92 o 
   4   7   2      175.86      167.25      4.64 o 
   5   7   2      108.02       91.04      5.23 o 
   6   7   2        6.61        7.47      1.34 o 
   7   7   2      187.76      173.23     11.20 o 
   8   7   2       12.57       15.75      2.93 o 
   9   7   2       40.67       53.65      4.65 o 
  10   7   2       11.93       13.61      4.42 o 
  -9   8   2        4.28        5.44      2.66 o 
  -8   8   2       20.43       13.81      2.99 o 
  -7   8   2       35.08       35.67      3.92 o 
  -6   8   2       65.86       68.29      4.69 o 
  -5   8   2      178.65      174.16      5.32 o 
  -4   8   2      152.00      140.62      4.54 o 
  -3   8   2       82.75       84.21      3.56 o 
  -2   8   2      234.10      226.34      5.71 o 
  -1   8   2       12.60       12.36      2.43 o 
   0   8   2        0.00        0.94      1.08 o 
   1   8   2       12.65       12.31      3.20 o 
   2   8   2      234.02      230.39      6.50 o 
   3   8   2       82.75       85.32      3.52 o 
   4   8   2      152.00      154.26      6.65 o 
   5   8   2      178.87      174.80      3.98 o 
   6   8   2       65.85       63.72      2.96 o 
   7   8   2       35.02       31.34      5.91 o 
   8   8   2       20.51       20.26      3.47 o 
   9   8   2        4.26        7.36      2.67 o 
  -8   9   2        0.94        2.15      2.23 o 
  -7   9   2       10.16       13.49      2.98 o 
  -6   9   2       32.67       32.03      3.79 o 
  -5   9   2      100.37      106.15      5.31 o 
  -4   9   2       35.01       33.58      2.63 o 
  -3   9   2       36.19       40.23      2.91 o 
  -2   9   2      238.60      251.85      9.72 o 
  -1   9   2       32.63       30.27      4.60 o 
   0   9   2      373.34      364.54      9.70 o 
   1   9   2       32.74       33.90      3.15 o 
   2   9   2      238.69      235.92      6.42 o 
   3   9   2       36.23       38.87      2.81 o 
   4   9   2       34.85       36.03      2.32 o 
   5   9   2      100.34      101.02      4.25 o 
   6   9   2       32.59       34.03      2.45 o 
   7   9   2       10.20       11.04      2.76 o 
   8   9   2        0.94       -1.83      2.21 o 
  -7  10   2        0.95        2.20      2.36 o 
  -6  10   2       13.66       12.50      2.29 o 
  -5  10   2       78.67       82.93      6.76 o 
  -4  10   2       23.30       23.82      4.78 o 
  -3  10   2       25.37       24.23      5.59 o 
  -2  10   2       35.26       32.49      3.41 o 
  -1  10   2      152.62      145.22     11.61 o 
   0  10   2        1.05       -0.06      1.45 o 
   1  10   2      152.43      159.59      6.64 o 
   2  10   2       35.31       35.95      6.04 o 
   3  10   2       25.30       24.32      2.11 o 
   4  10   2       23.27       21.44      2.39 o 
   5  10   2       78.54       87.40      3.60 o 
   6  10   2       13.71       11.13      2.87 o 
   7  10   2        0.95        3.64      3.88 o 
  -6  11   2        6.60        8.56      2.27 o 
  -5  11   2       20.36       22.13      2.76 o 
  -4  11   2       97.79      103.61      5.19 o 
  -3  11   2       54.45       49.24      4.43 o 
  -2  11   2       22.14       28.76      5.05 o 
  -1  11   2        5.90        4.69      2.17 o 
   0  11   2        4.62        2.72      2.97 o 
   1  11   2        5.91        7.66      1.86 o 
   2  11   2       22.16       27.36      2.73 o 
   3  11   2       54.47       55.32      3.17 o 
   4  11   2       97.63      102.91      4.10 o 
   5  11   2       20.28       21.31      2.74 o 
   6  11   2        6.58        7.13      3.38 o 
  -4  12   2        9.42       12.50      3.12 o 
  -3  12   2       27.64       28.24      3.82 o 
  -2  12   2       21.54       20.19      3.31 o 
  -1  12   2        4.96        6.24      2.48 o 
   0  12   2       87.39       91.45      6.02 o 
   1  12   2        4.94        1.67      2.10 o 
   2  12   2       21.53       21.19      3.56 o 
   3  12   2       27.59       26.58     12.17 o 
   4  12   2        9.42        9.43      2.26 o 
   1   0   3      668.26      620.21      7.23 o 
   2   0   3      253.96      273.61      3.48 o 
   3   0   3       17.84       15.79      0.79 o 
   4   0   3     1500.21     1470.20     12.25 o 
   5   0   3     1861.53     1966.27     16.04 o 
   6   0   3       28.60       28.60      1.38 o 
   7   0   3       62.78       62.15      2.81 o 
   8   0   3       53.44       49.95      2.88 o 
   9   0   3       16.16       18.97      2.23 o 
  10   0   3      115.96      105.72      4.53 o 
  11   0   3       49.93       52.78      4.15 o 
 -11   1   3       20.91       25.42      2.84 o 
 -10   1   3        8.85        7.16      1.85 o 
  -9   1   3       41.56       42.35      3.02 o 
  -8   1   3      131.13      125.28      4.24 o 
  -7   1   3       23.30       17.87      1.73 o 
  -6   1   3       63.30       55.32      1.84 o 
  -5   1   3      886.08      919.91      8.52 o 
  -4   1   3      197.79      205.33      3.98 o 
  -3   1   3     1096.95     1126.64     10.60 o 
  -2   1   3      587.40      581.77      5.42 o 
  -1   1   3     1386.74     1319.26     11.93 o 
   0   1   3     2136.32     2110.19     25.51 o 
   1   1   3     1387.99     1327.14     13.79 o 
   2   1   3      587.22      563.97      7.08 o 
   3   1   3     1097.04     1144.50      9.68 o 
   4   1   3      197.60      203.61      3.18 o 
   5   1   3      886.89      918.97      8.48 o 
   6   1   3       63.26       60.40      1.90 o 
   7   1   3       23.29       22.10      1.83 o 
   8   1   3      131.40      129.39      4.37 o 
   9   1   3       41.53       36.59      4.58 o 
  10   1   3        8.87       11.69      3.88 o 
  11   1   3       20.84       23.18      4.15 o 
 -11   2   3        6.03        5.08      3.22 o 
 -10   2   3        5.79        3.27      1.57 o 
  -9   2   3      234.04      236.65      8.14 o 
  -8   2   3       28.37       28.44      2.28 o 
  -7   2   3      261.02      255.22      5.83 o 
  -6   2   3       30.64       35.85      1.58 o 
  -5   2   3       22.53       22.11      1.09 o 
  -4   2   3      190.88      182.41      2.75 o 
  -3   2   3      765.02      762.91      9.85 o 
  -2   2   3     2862.57     2823.35     22.28 o 
  -1   2   3      323.92      300.55      5.00 o 
   0   2   3     2983.62     2935.12     28.59 o 
   1   2   3      324.13      295.46      3.70 o 
   2   2   3     2864.35     2806.50     24.29 o 
   3   2   3      764.92      758.36      7.09 o 
   4   2   3      190.48      177.40      2.73 o 
   5   2   3       22.73       22.57      1.80 o 
   6   2   3       30.56       34.60      2.17 o 
   7   2   3      261.16      262.59      6.00 o 
   8   2   3       28.26       32.63      2.47 o 
   9   2   3      233.93      231.98      6.36 o 
  10   2   3        5.74        6.43      1.79 o 
  11   2   3        6.01        6.86      2.04 o 
 -11   3   3       18.14       21.29      3.54 o 
 -10   3   3       26.60       25.14      2.72 o 
  -9   3   3       50.29       53.55      3.26 o 
  -8   3   3       82.68       81.57      3.57 o 
  -7   3   3        7.05        6.91      1.29 o 
  -6   3   3       44.26       50.07      1.91 o 
  -5   3   3       49.34       53.06      1.56 o 
  -4   3   3      136.14      151.36      2.60 o 
  -3   3   3      991.76     1004.85     10.03 o 
  -2   3   3      867.45      914.22     10.83 o 
  -1   3   3     1691.28     1696.16     18.07 o 
   0   3   3     2546.49     2688.96     23.08 o 
   1   3   3     1689.99     1697.36     15.39 o 
   2   3   3      867.21      930.53      9.47 o 
   3   3   3      991.53     1009.79      9.20 o 
   4   3   3      136.26      151.43      2.60 o 
   5   3   3       49.11       50.58      1.56 o 
   6   3   3       44.39       45.22      3.56 o 
   7   3   3        7.10        4.53      1.26 o 
   8   3   3       82.57       78.48      3.51 o 
   9   3   3       50.15       48.00      3.20 o 
  10   3   3       26.67       25.31      2.66 o 
  11   3   3       18.16       16.60      2.64 o 
 -11   4   3       62.36       71.35      5.70 o 
 -10   4   3       29.76       31.76      3.85 o 
  -9   4   3       28.13       35.95      3.79 o 
  -8   4   3       31.95       26.98      3.16 o 
  -7   4   3       14.94       18.04      1.84 o 
  -6   4   3        3.24        3.94      0.90 o 
  -5   4   3        2.96        4.37      0.77 o 
  -4   4   3      190.35      197.33      3.55 o 
  -3   4   3      484.67      493.16      9.86 o 
  -2   4   3      196.53      181.18      3.15 o 
  -1   4   3     1698.25     1676.05     41.42 o 
   0   4   3     2066.90     2010.85     27.34 o 
   1   4   3     1699.41     1693.44     16.89 o 
   2   4   3      196.36      192.01      3.34 o 
   3   4   3      484.80      500.32      8.48 o 
   4   4   3      190.56      197.76      3.28 o 
   5   4   3        2.95        3.97      0.73 o 
   6   4   3        3.29        3.62      1.53 o 
   7   4   3       14.92       13.99      2.06 o 
   8   4   3       32.05       31.98      3.58 o 
   9   4   3       28.08       27.22      2.70 o 
  10   4   3       29.74       31.90      3.74 o 
  11   4   3       62.30       75.18      5.51 o 
 -11   5   3       25.48       31.66      5.09 o 
 -10   5   3       13.14       13.66      4.19 o 
  -9   5   3       14.44       11.24      2.80 o 
  -8   5   3       64.81       62.94      4.45 o 
  -7   5   3      259.66      271.34      8.51 o 
  -6   5   3       16.37       14.99      1.61 o 
  -5   5   3        9.94       11.47      0.95 o 
  -4   5   3      135.98      142.33      3.50 o 
  -3   5   3      575.93      616.59     10.64 o 
  -2   5   3       21.45       20.31      2.13 o 
  -1   5   3      255.15      258.21      6.21 o 
   0   5   3      632.20      654.09      9.57 o 
   1   5   3      255.51      261.91      5.31 o 
   2   5   3       21.49       27.81      1.56 o 
   3   5   3      574.91      632.71      7.85 o 
   4   5   3      135.94      147.63      4.87 o 
   5   5   3        9.94       13.64      2.12 o 
   6   5   3       16.47       15.66      1.59 o 
   7   5   3      259.69      278.07      8.02 o 
   8   5   3       64.72       74.56      4.62 o 
   9   5   3       14.47       14.32      2.23 o 
  10   5   3       13.13       13.07      3.88 o 
  11   5   3       25.48       31.85      4.15 o 
 -10   6   3       14.18       10.14      3.12 o 
  -9   6   3       17.49       23.83      7.62 o 
  -8   6   3        1.39        0.05      1.75 o 
  -7   6   3       51.62       44.58      3.86 o 
  -6   6   3       58.83       56.62      2.89 o 
  -5   6   3       98.37      102.82      3.04 o 
  -4   6   3      184.74      193.80     10.07 o 
  -3   6   3       16.54       14.06      1.36 o 
  -2   6   3      789.40      769.68     10.97 o 
  -1   6   3       31.55       29.60      2.23 o 
   0   6   3       66.24       66.38      2.13 o 
   1   6   3       31.50       29.00      1.76 o 
   2   6   3      788.68      782.31      9.22 o 
   3   6   3       16.43       15.72      1.24 o 
   4   6   3      184.73      194.33      5.15 o 
   5   6   3       98.35       94.71      2.89 o 
   6   6   3       58.88       55.33      2.81 o 
   7   6   3       51.70       43.99      5.10 o 
   8   6   3        1.39        0.96      1.75 o 
   9   6   3       17.50       25.15      5.64 o 
  10   6   3       14.17       10.91      2.99 o 
 -10   7   3        0.46        0.31      2.39 o 
  -9   7   3       17.96       17.84      3.44 o 
  -8   7   3       35.30       37.56      4.05 o 
  -7   7   3      111.84      110.36      5.77 o 
  -6   7   3      240.01      260.20      6.92 o 
  -5   7   3       36.98       38.73      2.28 o 
  -4   7   3      163.28      152.52      4.46 o 
  -3   7   3      612.47      609.08     12.50 o 
  -2   7   3      150.14      147.79      4.33 o 
  -1   7   3        7.33       11.36      1.85 o 
   0   7   3       69.85       72.02      3.67 o 
   1   7   3        7.34       10.41      1.38 o 
   2   7   3      149.87      153.56      3.50 o 
   3   7   3      613.38      599.25      8.21 o 
   4   7   3      163.64      164.51      3.93 o 
   5   7   3       36.86       37.25      2.15 o 
   6   7   3      240.23      251.33      6.23 o 
   7   7   3      111.95      113.07      5.62 o 
   8   7   3       35.33       34.39      4.42 o 
   9   7   3       17.95       17.78      7.66 o 
  10   7   3        0.46        0.53      2.25 o 
  -9   8   3        5.47        9.89      2.87 o 
  -8   8   3       45.43       44.82      4.48 o 
  -7   8   3       24.36       26.96      3.63 o 
  -6   8   3       52.89       49.57      3.20 o 
  -5   8   3       70.90       65.48      2.91 o 
  -4   8   3       15.66       16.94      1.97 o 
  -3   8   3      227.87      244.38      9.32 o 
  -2   8   3       68.47       50.93      3.48 o 
  -1   8   3       14.19       14.74      2.20 o 
   0   8   3       35.46       44.24      3.25 o 
   1   8   3       14.20       14.27      1.68 o 
   2   8   3       68.41       57.46      2.92 o 
   3   8   3      227.58      238.23      8.45 o 
   4   8   3       15.66       16.53      1.60 o 
   5   8   3       70.90       58.06      2.40 o 
   6   8   3       52.81       52.44      2.80 o 
   7   8   3       24.32       27.46      4.43 o 
   8   8   3       45.49       45.80      4.30 o 
   9   8   3        5.46       10.28      7.03 o 
  -8   9   3        3.50        0.37      2.48 o 
  -7   9   3       51.15       53.67      9.83 o 
  -6   9   3       40.24       37.21      3.95 o 
  -5   9   3        2.38        1.29      1.20 o 
  -4   9   3       84.03       75.80      3.64 o 
  -3   9   3       14.69       14.78      1.92 o 
  -2   9   3       45.77       45.37      4.56 o 
  -1   9   3       46.38       52.96      8.16 o 
   0   9   3      447.29      451.35     11.12 o 
   1   9   3       46.25       39.87      3.41 o 
   2   9   3       45.91       48.87      4.67 o 
   3   9   3       14.68       12.72      1.87 o 
   4   9   3       84.12       89.49      5.38 o 
   5   9   3        2.38        0.97      1.16 o 
   6   9   3       40.23       41.57      2.68 o 
   7   9   3       51.32       53.57      5.05 o 
   8   9   3        3.47        2.04      2.84 o 
  -7  10   3        0.90       -0.78      2.00 o 
  -6  10   3       18.80       17.90      3.23 o 
  -5  10   3       51.86       57.15      4.54 o 
  -4  10   3       52.16       54.27      4.13 o 
  -3  10   3       24.49       21.51      2.93 o 
  -2  10   3       36.17       40.39      3.70 o 
  -1  10   3       26.27       23.76      3.03 o 
   0  10   3      136.52      138.25      6.22 o 
   1  10   3       26.40       23.41      3.03 o 
   2  10   3       36.15       38.51      3.63 o 
   3  10   3       24.34       28.68      2.69 o 
   4  10   3       52.12       49.61      3.29 o 
   5  10   3       51.93       57.98      3.11 o 
   6  10   3       18.78       18.10      3.34 o 
   7  10   3        0.91        3.70      3.25 o 
  -6  11   3        3.98        4.49      2.11 o 
  -5  11   3        0.39       -0.63      2.84 o 
  -4  11   3       22.44       18.12      4.51 o 
  -3  11   3       57.95       55.42      4.46 o 
  -2  11   3       48.47       47.18      4.13 o 
  -1  11   3       68.54       72.69      5.07 o 
   0  11   3       14.80       14.38      3.43 o 
   1  11   3       68.62       61.27      4.75 o 
   2  11   3       48.39       47.56      4.37 o 
   3  11   3       57.88       64.58      3.87 o 
   4  11   3       22.37       25.19      2.54 o 
   5  11   3        0.40        0.42      1.39 o 
   6  11   3        3.99        7.26      4.60 o 
  -4  12   3        6.30       10.79      2.91 o 
  -3  12   3        9.74       10.91      4.15 o 
  -2  12   3        8.87        6.23      3.47 o 
  -1  12   3       10.69       11.06      4.15 o 
   0  12   3        0.06        1.44      1.96 o 
   1  12   3       10.63        9.81      2.77 o 
   2  12   3        8.88        8.38      2.11 o 
   3  12   3        9.75       11.51      2.36 o 
   4  12   3        6.29        3.89      1.66 o 
   0   0   4     4981.22     4755.05    133.97 o 
   1   0   4      185.32      158.57      2.51 o 
   2   0   4      708.16      732.63     12.58 o 
   3   0   4       61.97       59.74      1.38 o 
   4   0   4      318.79      339.79      4.07 o 
   5   0   4      278.92      330.90      4.15 o 
   6   0   4        0.38        3.05      0.68 o 
   7   0   4        1.06       -0.66      0.79 o 
   8   0   4        0.04        1.16      1.10 o 
   9   0   4     1146.12     1102.96     26.10 o 
  10   0   4       40.98       36.12      4.90 o 
  11   0   4       11.20       11.02      2.33 o 
 -11   1   4        6.61        6.79      1.97 o 
 -10   1   4       29.72       34.40      2.87 o 
  -9   1   4       77.30       74.76      4.80 o 
  -8   1   4      207.04      181.53      5.18 o 
  -7   1   4       31.31       29.11      2.09 o 
  -6   1   4        6.58        3.95      1.69 o 
  -5   1   4      612.12      613.96      6.39 o 
  -4   1   4     2662.39     2705.30     21.39 o 
  -3   1   4     1533.47     1637.27     13.69 o 
  -2   1   4      425.31      432.83      4.55 o 
  -1   1   4      504.37      479.17      5.47 o 
   0   1   4      463.16      451.58      5.24 o 
   1   1   4      504.41      482.65      5.37 o 
   2   1   4      424.96      438.50      6.24 o 
   3   1   4     1532.84     1662.10     13.58 o 
   4   1   4     2663.98     2723.36     21.47 o 
   5   1   4      612.22      609.77      6.41 o 
   6   1   4        6.61        6.20      0.84 o 
   7   1   4       31.33       25.77      2.36 o 
   8   1   4      206.93      188.02      5.27 o 
   9   1   4       77.12       80.23      3.87 o 
  10   1   4       29.50       29.39      2.76 o 
  11   1   4        6.60        8.49      2.93 o 
 -11   2   4       13.38       10.54      2.31 o 
 -10   2   4       46.65       46.52      6.14 o 
  -9   2   4      125.77      120.53      5.19 o 
  -8   2   4       27.96       28.59      2.91 o 
  -7   2   4       82.39       77.87      3.24 o 
  -6   2   4        6.08        7.20      0.90 o 
  -5   2   4      234.67      235.33      3.48 o 
  -4   2   4      712.29      707.81      7.13 o 
  -3   2   4     1938.04     1942.13     20.30 o 
  -2   2   4     2817.87     2951.52     23.04 o 
  -1   2   4     1021.16     1032.55     11.82 o 
   0   2   4     1477.99     1388.91     14.98 o 
   1   2   4     1021.72     1031.89     12.22 o 
   2   2   4     2819.63     3001.56     25.78 o 
   3   2   4     1937.31     1957.58     15.91 o 
   4   2   4      710.76      708.55      7.06 o 
   5   2   4      234.80      233.86      3.48 o 
   6   2   4        6.09        6.33      0.86 o 
   7   2   4       82.37       74.04      3.08 o 
   8   2   4       27.85       34.01      2.81 o 
   9   2   4      125.53      119.47      4.61 o 
  10   2   4       46.68       44.98      5.73 o 
  11   2   4       13.34       14.41      3.07 o 
 -11   3   4        7.59        8.51      3.02 o 
 -10   3   4       10.67        5.66      1.96 o 
  -9   3   4       31.37       27.49      2.61 o 
  -8   3   4       55.96       58.29      3.79 o 
  -7   3   4       41.49       34.46      2.36 o 
  -6   3   4       79.73       80.23      2.45 o 
  -5   3   4      222.64      223.36      3.52 o 
  -4   3   4      335.08      366.94      4.64 o 
  -3   3   4     1720.93     1881.57     15.67 o 
  -2   3   4      764.90      813.33      8.68 o 
  -1   3   4       52.29       61.88      2.97 o 
   0   3   4     1607.17     1611.20     14.71 o 
   1   3   4       52.04       65.77      1.94 o 
   2   3   4      764.22      809.08      8.67 o 
   3   3   4     1720.98     1844.28     15.37 o 
   4   3   4      335.00      359.73      4.55 o 
   5   3   4      223.08      227.39      5.02 o 
   6   3   4       79.58       86.21      2.58 o 
   7   3   4       41.27       38.89      2.46 o 
   8   3   4       56.08       52.98      4.39 o 
   9   3   4       31.51       31.10      3.31 o 
  10   3   4       10.69       11.38      2.67 o 
  11   3   4        7.62       14.42      3.02 o 
 -11   4   4       23.26       22.75      4.60 o 
 -10   4   4        7.91        8.99      2.80 o 
  -9   4   4        0.32       -0.29      1.85 o 
  -8   4   4        9.37        9.35      1.71 o 
  -7   4   4       80.43       77.68      3.33 o 
  -6   4   4       20.95       24.54      2.10 o 
  -5   4   4       38.34       42.40      2.05 o 
  -4   4   4       29.65       28.73      1.27 o 
  -3   4   4      710.40      737.66     14.40 o 
  -2   4   4     2416.26     2507.94     22.78 o 
  -1   4   4      482.41      511.27      6.99 o 
   0   4   4     1125.26     1141.89     11.31 o 
   1   4   4      482.24      522.13      9.49 o 
   2   4   4     2413.71     2603.65     28.02 o 
   3   4   4      710.74      753.46      7.68 o 
   4   4   4       29.75       32.31      1.35 o 
   5   4   4       38.23       39.07      1.93 o 
   6   4   4       20.88       24.08      1.55 o 
   7   4   4       80.49       72.94      3.29 o 
   8   4   4        9.37       11.42      2.24 o 
   9   4   4        0.33        1.24      1.78 o 
  10   4   4        7.94        7.08      3.43 o 
  11   4   4       23.21       22.83      3.70 o 
 -10   5   4       58.16       63.61      5.29 o 
  -9   5   4       33.95       38.46      4.01 o 
  -8   5   4       22.49       21.97      3.13 o 
  -7   5   4      165.81      171.27      9.30 o 
  -6   5   4      130.44      127.65      4.88 o 
  -5   5   4        1.23        0.38      0.74 o 
  -4   5   4       89.21      105.74      2.46 o 
  -3   5   4      279.76      290.35      4.81 o 
  -2   5   4      177.56      183.85      4.30 o 
  -1   5   4       30.64       28.75      1.43 o 
   0   5   4      319.75      283.01      6.52 o 
   1   5   4       30.69       29.31      1.36 o 
   2   5   4      177.49      185.53      3.57 o 
   3   5   4      279.32      301.23      6.74 o 
   4   5   4       89.37      101.59      2.45 o 
   5   5   4        1.26        1.42      0.62 o 
   6   5   4      130.62      132.95      3.48 o 
   7   5   4      165.76      174.11      5.13 o 
   8   5   4       22.49       23.30      3.02 o 
   9   5   4       34.03       33.48      4.78 o 
  10   5   4       58.14       58.98      4.90 o 
 -10   6   4       39.62       52.05      4.96 o 
  -9   6   4       29.34       36.64      4.20 o 
  -8   6   4       21.62       25.10      3.41 o 
  -7   6   4       63.26       59.52      4.32 o 
  -6   6   4      329.71      310.60      6.99 o 
  -5   6   4       51.39       49.78      3.18 o 
  -4   6   4       67.03       61.06      2.63 o 
  -3   6   4        5.31        6.57      1.51 o 
  -2   6   4      167.99      167.30      5.31 o 
  -1   6   4       46.65       43.16      4.78 o 
   0   6   4        0.80        0.85      0.46 o 
   1   6   4       46.57       47.32      1.78 o 
   2   6   4      168.00      169.70      4.83 o 
   3   6   4        5.34        7.99      1.05 o 
   4   6   4       67.01       62.72      2.06 o 
   5   6   4       51.57       44.72      1.90 o 
   6   6   4      329.50      310.56      5.81 o 
   7   6   4       63.30       66.94      4.46 o 
   8   6   4       21.68       20.07      2.96 o 
   9   6   4       29.28       34.75      3.95 o 
  10   6   4       39.64       48.45      4.71 o 
  -9   7   4       21.92       21.84      3.54 o 
  -8   7   4       61.59       58.24      4.80 o 
  -7   7   4       65.26       63.74      4.68 o 
  -6   7   4        7.08        3.68      1.47 o 
  -5   7   4       39.62       37.64      2.23 o 
  -4   7   4      116.18      104.64      3.80 o 
  -3   7   4       66.50       62.57      2.92 o 
  -2   7   4      102.96      108.46      7.36 o 
  -1   7   4      191.65      184.98      6.01 o 
   0   7   4       17.35       18.84      2.80 o 
   1   7   4      191.84      194.41     11.13 o 
   2   7   4      102.83      109.93      3.01 o 
   3   7   4       66.53       60.41      2.37 o 
   4   7   4      116.22      113.17      3.27 o 
   5   7   4       39.67       43.53      2.03 o 
   6   7   4        7.14        4.40      1.48 o 
   7   7   4       65.50       61.53      4.43 o 
   8   7   4       61.55       62.42      4.66 o 
   9   7   4       21.91       17.56      5.09 o 
  -9   8   4        2.54        4.40      2.58 o 
  -8   8   4        7.82        4.28      2.45 o 
  -7   8   4       63.80       54.77      4.59 o 
  -6   8   4       22.03       18.80      2.26 o 
  -5   8   4      102.87      106.68      3.63 o 
  -4   8   4       71.94       52.18      3.72 o 
  -3   8   4       49.68       42.95      2.75 o 
  -2   8   4       46.67       40.60      3.19 o 
  -1   8   4       56.23       45.22      3.70 o 
   0   8   4        5.26        5.27      1.66 o 
   1   8   4       56.20       49.81      2.76 o 
   2   8   4       46.89       38.44      2.51 o 
   3   8   4       49.53       47.34      5.43 o 
   4   8   4       72.02       59.18      3.63 o 
   5   8   4      102.72       96.68      3.37 o 
   6   8   4       22.10       24.96      4.35 o 
   7   8   4       63.79       76.80      5.00 o 
   8   8   4        7.80        9.81      2.68 o 
   9   8   4        2.56        5.92      3.52 o 
  -8   9   4        4.89        8.05      2.86 o 
  -7   9   4        9.72       10.73      3.02 o 
  -6   9   4       17.51       10.82      2.65 o 
  -5   9   4       19.73       17.46      2.26 o 
  -4   9   4       20.62       20.79      4.09 o 
  -3   9   4       99.14       93.71     13.22 o 
  -2   9   4       23.08       15.69      3.25 o 
  -1   9   4      109.73      106.79      5.20 o 
   0   9   4      209.76      208.98      8.41 o 
   1   9   4      109.70      108.31     17.51 o 
   2   9   4       23.17       22.53      3.43 o 
   3   9   4       98.75       97.26      4.09 o 
   4   9   4       20.58       20.06      2.25 o 
   5   9   4       19.76       19.12      2.29 o 
   6   9   4       17.50       19.04      2.41 o 
   7   9   4        9.72        8.70      2.64 o 
   8   9   4        4.95        3.69      3.88 o 
  -7  10   4       16.23       19.78      3.66 o 
  -6  10   4        0.40       -1.44      2.04 o 
  -5  10   4       45.15       47.61      5.23 o 
  -4  10   4        9.56        8.08      2.31 o 
  -3  10   4       70.22       70.00      7.40 o 
  -2  10   4       98.75       89.85      8.62 o 
  -1  10   4        8.53       13.58      2.61 o 
   0  10   4       60.09       54.69      6.04 o 
   1  10   4        8.50       10.94      2.51 o 
   2  10   4       98.54      105.47      8.12 o 
   3  10   4       70.30       76.21      8.67 o 
   4  10   4        9.55        6.50      1.80 o 
   5  10   4       45.26       50.49      3.48 o 
   6  10   4        0.39       -0.76      1.75 o 
   7  10   4       16.23       13.25      4.60 o 
  -5  11   4        8.22        5.54      1.98 o 
  -4  11   4       68.06       76.61     12.09 o 
  -3  11   4        6.26        6.35      2.35 o 
  -2  11   4       20.56       25.42      3.41 o 
  -1  11   4       16.06       12.41      2.70 o 
   0  11   4        9.04        8.75      3.43 o 
   1  11   4       15.93       14.07      2.90 o 
   2  11   4       20.49       20.34      3.22 o 
   3  11   4        6.29        7.01      1.85 o 
   4  11   4       68.05       75.57      4.23 o 
   5  11   4        8.19        6.03      1.76 o 
  -3  12   4       10.97       10.28      2.69 o 
  -2  12   4       13.86       13.82      3.05 o 
  -1  12   4        1.56        0.82      1.80 o 
   0  12   4       36.00       39.62      4.33 o 
   1  12   4        1.57        0.91      2.07 o 
   2  12   4       13.87       13.18      3.61 o 
   3  12   4       10.93       13.29      3.12 o 
   1   0   5       41.31       48.26      1.51 o 
   2   0   5       12.77        8.33      0.74 o 
   3   0   5      239.05      246.73      3.27 o 
   4   0   5      877.76      943.23     12.37 o 
   5   0   5       62.47       69.14      1.78 o 
   6   0   5       41.24       37.01      2.01 o 
   7   0   5        2.01        1.87      0.95 o 
   8   0   5        0.53        1.85      1.18 o 
   9   0   5      154.95      155.72      5.22 o 
  10   0   5       45.69       43.36      6.04 o 
  11   0   5        5.74        6.15      2.52 o 
 -11   1   5        4.90        6.80      2.48 o 
 -10   1   5       19.53       15.43      2.34 o 
  -9   1   5      103.01       93.34      7.43 o 
  -8   1   5       62.92       63.30      3.20 o 
  -7   1   5      166.66      162.21      4.63 o 
  -6   1   5       10.39        8.63      1.25 o 
  -5   1   5      392.95      410.05      5.01 o 
  -4   1   5      645.20      651.74      6.75 o 
  -3   1   5      249.24      226.32      3.18 o 
  -2   1   5      804.08      747.09      7.07 o 
  -1   1   5      355.59      348.87      4.62 o 
   0   1   5      788.12      723.51     12.96 o 
   1   1   5      355.79      358.00      5.77 o 
   2   1   5      804.32      748.59      8.09 o 
   3   1   5      249.93      219.43      3.63 o 
   4   1   5      644.47      654.43      7.53 o 
   5   1   5      393.00      399.91      4.96 o 
   6   1   5       10.41        8.30      0.99 o 
   7   1   5      166.74      168.98      4.67 o 
   8   1   5       62.91       59.48      3.13 o 
   9   1   5      102.94       96.45     11.24 o 
  10   1   5       19.45       15.78      2.89 o 
  11   1   5        4.88        5.29      2.38 o 
 -11   2   5       35.01       35.20      4.10 o 
 -10   2   5       29.90       30.42      2.89 o 
  -9   2   5        8.43        2.17      1.50 o 
  -8   2   5       93.63       83.40      5.26 o 
  -7   2   5       72.27       81.05      3.93 o 
  -6   2   5      112.13      112.22      3.09 o 
  -5   2   5      538.67      558.60      6.33 o 
  -4   2   5       27.59       34.79      1.30 o 
  -3   2   5      336.21      331.89      4.22 o 
  -2   2   5      275.11      305.32      3.89 o 
  -1   2   5      458.80      498.27      7.08 o 
   0   2   5     1817.74     1753.63     18.75 o 
   1   2   5      460.03      503.71      6.45 o 
   2   2   5      275.01      306.35      4.36 o 
   3   2   5      335.70      326.20      4.74 o 
   4   2   5       27.42       36.28      1.30 o 
   5   2   5      537.73      565.14      6.32 o 
   6   2   5      112.16      117.17      3.77 o 
   7   2   5       72.32       72.64      3.10 o 
   8   2   5       93.41      100.67      5.07 o 
   9   2   5        8.48        5.76      1.99 o 
  10   2   5       29.80       27.05      3.44 o 
  11   2   5       35.06       38.48      4.24 o 
 -11   3   5       13.84       14.77      3.44 o 
 -10   3   5       37.60       40.30      3.21 o 
  -9   3   5       95.27       95.25      6.67 o 
  -8   3   5       44.88       47.30      5.54 o 
  -7   3   5      139.27      147.43      4.52 o 
  -6   3   5       85.60       85.51      2.66 o 
  -5   3   5      160.41      161.34      3.04 o 
  -4   3   5       45.54       41.71      1.60 o 
  -3   3   5      199.98      192.82      3.18 o 
  -2   3   5     1371.64     1423.33     20.59 o 
  -1   3   5      386.07      390.12      5.50 o 
   0   3   5        9.38       10.55      0.75 o 
   1   3   5      385.33      383.99      5.08 o 
   2   3   5     1371.71     1462.11     19.33 o 
   3   3   5      200.00      190.79      2.96 o 
   4   3   5       45.36       42.05      1.45 o 
   5   3   5      160.44      161.85      3.01 o 
   6   3   5       85.55       85.64      4.29 o 
   7   3   5      138.87      142.20     14.86 o 
   8   3   5       44.94       41.42      4.92 o 
   9   3   5       95.21       93.67      7.49 o 
  10   3   5       37.64       33.58      5.95 o 
  11   3   5       13.80       18.08      3.35 o 
 -10   4   5        9.11       11.54      3.25 o 
  -9   4   5        0.61       -1.13      1.72 o 
  -8   4   5       34.77       39.38      2.88 o 
  -7   4   5       63.87       69.07      3.21 o 
  -6   4   5      126.21      132.12      4.89 o 
  -5   4   5       86.38       93.60      2.77 o 
  -4   4   5      140.29      133.75      2.80 o 
  -3   4   5       84.67       92.96      2.48 o 
  -2   4   5      192.98      185.27      3.53 o 
  -1   4   5     1382.44     1391.93     29.40 o 
   0   4   5      672.97      658.37      7.47 o 
   1   4   5     1383.66     1409.53     16.81 o 
   2   4   5      192.65      188.64      3.50 o 
   3   4   5       84.92       96.15      2.45 o 
   4   4   5      140.40      138.25      3.42 o 
   5   4   5       86.40       92.31      4.32 o 
   6   4   5      125.51      117.57      3.84 o 
   7   4   5       63.81       72.93      4.27 o 
   8   4   5       34.79       40.93      4.15 o 
   9   4   5        0.61        0.98      1.69 o 
  10   4   5        9.12       11.05      2.84 o 
 -10   5   5        7.76        5.67      2.74 o 
  -9   5   5        1.17        3.45      2.13 o 
  -8   5   5       26.52       22.42      3.08 o 
  -7   5   5      128.61      115.00     10.97 o 
  -6   5   5      289.62      292.26      5.49 o 
  -5   5   5       48.95       53.12      1.93 o 
  -4   5   5       37.45       37.97      1.62 o 
  -3   5   5        2.19        4.07      0.76 o 
  -2   5   5      373.58      366.59     13.07 o 
  -1   5   5      430.64      433.17      7.75 o 
   0   5   5      156.89      158.75      3.19 o 
   1   5   5      430.78      451.09      6.07 o 
   2   5   5      373.54      362.00      8.77 o 
   3   5   5        2.15        2.37      0.68 o 
   4   5   5       37.34       38.29      1.74 o 
   5   5   5       49.10       53.66      2.24 o 
   6   5   5      289.40      288.69      6.43 o 
   7   5   5      128.82      125.92      5.68 o 
   8   5   5       26.46       26.33      4.01 o 
   9   5   5        1.17        2.25      1.94 o 
  10   5   5        7.73        4.87      2.42 o 
 -10   6   5        1.65       -0.31      2.37 o 
  -9   6   5        0.09       -2.21      1.84 o 
  -8   6   5       25.52       23.08      3.34 o 
  -7   6   5      125.70      117.95      5.76 o 
  -6   6   5      142.03      127.86      4.48 o 
  -5   6   5       29.67       25.87      1.84 o 
  -4   6   5       19.03       15.10      1.43 o 
  -3   6   5      324.21      319.66      6.45 o 
  -2   6   5      455.96      434.38      9.56 o 
  -1   6   5      450.33      476.49     10.21 o 
   0   6   5      193.74      177.20     14.24 o 
   1   6   5      450.34      467.22      6.55 o 
   2   6   5      456.73      464.57      6.72 o 
   3   6   5      324.71      334.82      6.69 o 
   4   6   5       19.07       19.11      1.51 o 
   5   6   5       29.67       26.31      1.75 o 
   6   6   5      142.11      132.28      5.75 o 
   7   6   5      125.88      124.82      6.50 o 
   8   6   5       25.51       26.31      5.77 o 
   9   6   5        0.09       -0.18      2.01 o 
  10   6   5        1.65        4.08      4.33 o 
  -9   7   5        0.27        1.01      2.39 o 
  -8   7   5       41.26       39.75     11.63 o 
  -7   7   5        2.36        1.07      1.94 o 
  -6   7   5       36.16       34.63      3.57 o 
  -5   7   5       95.17       92.24      3.28 o 
  -4   7   5      124.70      120.42      5.33 o 
  -3   7   5       29.83       29.20      2.19 o 
  -2   7   5      328.07      344.30      8.77 o 
  -1   7   5      392.47      403.86      9.71 o 
   0   7   5        8.70       10.15      1.87 o 
   1   7   5      392.77      412.47      7.68 o 
   2   7   5      328.26      336.03      7.07 o 
   3   7   5       29.89       33.64      1.93 o 
   4   7   5      124.71      125.37      3.54 o 
   5   7   5       95.17      104.90      3.38 o 
   6   7   5       36.33       37.34      3.31 o 
   7   7   5        2.36        3.25      1.84 o 
   8   7   5       41.39       41.33      3.95 o 
   9   7   5        0.26        0.10      2.16 o 
  -8   8   5       17.73       14.71      6.72 o 
  -7   8   5       47.09       47.30      4.37 o 
  -6   8   5       45.85       39.82      3.02 o 
  -5   8   5       17.44       14.10      1.74 o 
  -4   8   5       30.90       29.40      2.43 o 
  -3   8   5       29.78       28.19      2.90 o 
  -2   8   5       15.00       16.75      2.45 o 
  -1   8   5       55.70       50.57      3.60 o 
   0   8   5       11.39        9.70      2.04 o 
   1   8   5       55.57       52.07      2.85 o 
   2   8   5       15.07       15.44      1.80 o 
   3   8   5       29.76       23.91      2.14 o 
   4   8   5       30.81       27.49      2.10 o 
   5   8   5       17.40       16.34      1.74 o 
   6   8   5       45.85       38.42      2.89 o 
   7   8   5       47.17       48.79      4.21 o 
   8   8   5       17.77       19.63      3.28 o 
  -7   9   5        9.12        6.93      4.15 o 
  -6   9   5       34.90       36.11      4.60 o 
  -5   9   5       61.06       62.14      3.11 o 
  -4   9   5        6.25        7.01      1.67 o 
  -3   9   5       47.29       41.66      3.66 o 
  -2   9   5       87.47       88.23      4.82 o 
  -1   9   5        8.74       11.54      2.36 o 
   0   9   5      268.85      253.70      9.27 o 
   1   9   5        8.73        9.28      2.39 o 
   2   9   5       87.48       83.78      5.50 o 
   3   9   5       47.23       43.46      3.34 o 
   4   9   5        6.26        5.98      1.58 o 
   5   9   5       61.21       57.89      3.55 o 
   6   9   5       34.88       33.75      3.60 o 
   7   9   5        9.10       13.79      2.83 o 
  -6  10   5       21.04       20.67      3.60 o 
  -5  10   5        2.44        2.67      1.61 o 
  -4  10   5       17.33       18.81      3.02 o 
  -3  10   5       28.51       33.53      3.57 o 
  -2  10   5       51.09       51.87      4.20 o 
  -1  10   5       24.39       19.49      7.35 o 
   0  10   5       18.86       18.54      2.90 o 
   1  10   5       24.39       18.35      2.96 o 
   2  10   5       51.00       43.73      6.22 o 
   3  10   5       28.40       34.33      4.35 o 
   4  10   5       17.28       19.80      2.63 o 
   5  10   5        2.45        0.94      1.57 o 
   6  10   5       21.08       20.15      3.27 o 
  -5  11   5        0.74       -0.77      1.99 o 
  -4  11   5        8.12        7.56      2.58 o 
  -3  11   5        8.38        8.93      2.65 o 
  -2  11   5        4.11        3.70      2.13 o 
  -1  11   5        6.72        5.59      2.30 o 
   0  11   5        8.20        7.96      2.55 o 
   1  11   5        6.74        5.41      2.20 o 
   2  11   5        4.11        3.64      2.13 o 
   3  11   5        8.35        9.00      2.47 o 
   4  11   5        8.12        5.34      1.87 o 
   5  11   5        0.73       -1.49      1.66 o 
  -2  12   5        3.54        4.19      2.36 o 
  -1  12   5       12.75       13.74      3.22 o 
   0  12   5        3.32        0.11      2.43 o 
   1  12   5       12.71       11.11      2.85 o 
   2  12   5        3.52        2.62      2.18 o 
   0   0   6      215.62      255.55      9.33 o 
   1   0   6     1132.84     1111.33     11.19 o 
   2   0   6       76.30       67.15      1.92 o 
   3   0   6        0.02        1.81      0.69 o 
   4   0   6      307.11      313.49      4.15 o 
   5   0   6        1.96        3.02      0.61 o 
   6   0   6      232.52      239.18      4.98 o 
   7   0   6      265.34      259.37     13.43 o 
   8   0   6       48.49       40.54      8.34 o 
   9   0   6       22.47       23.15      5.14 o 
  10   0   6       21.40       17.64      3.05 o 
  11   0   6       40.23       47.65      9.65 o 
 -11   1   6       10.27       12.71      3.09 o 
 -10   1   6       39.60       47.38      4.30 o 
  -9   1   6       27.12       23.59      3.74 o 
  -8   1   6        9.39        5.91      3.92 o 
  -7   1   6       43.88       49.53      2.73 o 
  -6   1   6       26.67       27.14      2.73 o 
  -5   1   6      126.88      132.44      2.66 o 
  -4   1   6      317.13      302.71      4.14 o 
  -3   1   6       58.98       73.59      1.77 o 
  -2   1   6       68.59       68.28      1.95 o 
  -1   1   6      162.89      157.89      2.96 o 
   0   1   6      265.82      241.55      5.67 o 
   1   1   6      162.96      159.07      2.87 o 
   2   1   6       68.52       72.45      1.99 o 
   3   1   6       58.92       69.16      2.73 o 
   4   1   6      317.17      301.26      4.75 o 
   5   1   6      127.23      126.84      2.59 o 
   6   1   6       26.62       29.32      1.99 o 
   7   1   6       43.89       45.08      5.19 o 
   8   1   6        9.37        9.42      2.16 o 
   9   1   6       26.92       20.70      5.68 o 
  10   1   6       39.77       43.97      4.21 o 
  11   1   6       10.29       12.23      2.99 o 
 -11   2   6       19.75       15.56      3.16 o 
 -10   2   6       31.21       28.24      4.82 o 
  -9   2   6        2.43        0.63      3.52 o 
  -8   2   6      157.62      164.49      6.11 o 
  -7   2   6       84.75       83.30      5.19 o 
  -6   2   6      252.35      256.28      4.79 o 
  -5   2   6      334.47      340.43      5.16 o 
  -4   2   6      133.47      129.08      2.61 o 
  -3   2   6      969.96      981.78     11.97 o 
  -2   2   6       31.77       33.08      1.46 o 
  -1   2   6      284.16      302.98      6.10 o 
   0   2   6      310.57      351.91      9.95 o 
   1   2   6      284.47      309.25      4.35 o 
   2   2   6       31.88       31.45      1.41 o 
   3   2   6      969.75      988.06     10.68 o 
   4   2   6      133.49      134.20      3.80 o 
   5   2   6      333.90      334.86      5.31 o 
   6   2   6      251.50      255.33      5.67 o 
   7   2   6       84.56       73.30      4.18 o 
   8   2   6      157.67      166.70      9.98 o 
   9   2   6        2.42        1.84      1.67 o 
  10   2   6       31.20       39.17      4.14 o 
  11   2   6       19.71       21.72      3.52 o 
 -10   3   6        0.66        0.20      1.77 o 
  -9   3   6        1.62        1.97      1.48 o 
  -8   3   6        0.14        0.84      1.21 o 
  -7   3   6       34.02       29.78      2.32 o 
  -6   3   6       94.97       97.47      3.02 o 
  -5   3   6      640.35      626.91      7.28 o 
  -4   3   6      262.67      261.53      4.05 o 
  -3   3   6      219.38      229.18      3.65 o 
  -2   3   6      452.61      498.02      7.73 o 
  -1   3   6       54.06       53.63      2.71 o 
   0   3   6      291.06      289.07      4.13 o 
   1   3   6       54.20       60.16      1.79 o 
   2   3   6      453.32      502.84      6.45 o 
   3   3   6      219.57      214.07      4.17 o 
   4   3   6      262.47      259.69      4.58 o 
   5   3   6      639.82      642.00      8.32 o 
   6   3   6       95.23      100.55      3.55 o 
   7   3   6       33.98       21.44      3.43 o 
   8   3   6        0.14        0.57      1.56 o 
   9   3   6        1.62        0.04      1.65 o 
  10   3   6        0.66        0.47      2.00 o 
 -10   4   6       22.75       24.44      3.82 o 
  -9   4   6        2.62        1.28      1.39 o 
  -8   4   6       20.80       31.70      2.65 o 
  -7   4   6      154.50      169.16      6.72 o 
  -6   4   6      276.09      257.97      5.11 o 
  -5   4   6      121.56      117.58      2.79 o 
  -4   4   6       57.99       63.76      2.13 o 
  -3   4   6      320.92      319.75      4.67 o 
  -2   4   6       58.55       64.56      2.50 o 
  -1   4   6      176.98      174.52      3.99 o 
   0   4   6      211.86      201.47      3.49 o 
   1   4   6      177.18      179.33      3.42 o 
   2   4   6       58.79       59.22      2.14 o 
   3   4   6      320.99      319.87      5.17 o 
   4   4   6       57.97       61.84      2.90 o 
   5   4   6      122.09      125.05      3.25 o 
   6   4   6      276.16      277.30      6.29 o 
   7   4   6      154.69      150.72      6.37 o 
   8   4   6       20.77       22.68      3.03 o 
   9   4   6        2.60       -0.80      1.62 o 
  10   4   6       22.71       30.35      3.88 o 
 -10   5   6        0.11        1.94      2.44 o 
  -9   5   6        4.56        1.83      2.26 o 
  -8   5   6        1.52        0.04      1.85 o 
  -7   5   6       74.79       65.80      6.27 o 
  -6   5   6      191.66      180.70      4.35 o 
  -5   5   6       38.55       39.49      1.83 o 
  -4   5   6      110.57      114.70      2.83 o 
  -3   5   6       61.42       59.15      2.38 o 
  -2   5   6       62.01       77.80      3.74 o 
  -1   5   6       30.71       31.11      1.81 o 
   0   5   6       51.56       65.17      2.07 o 
   1   5   6       30.88       28.48      1.51 o 
   2   5   6       62.25       69.44      2.32 o 
   3   5   6       61.43       62.65      2.55 o 
   4   5   6      110.84      116.60      3.20 o 
   5   5   6       38.66       38.98      2.06 o 
   6   5   6      191.45      183.11      5.16 o 
   7   5   6       74.90       71.60      5.32 o 
   8   5   6        1.54       -1.61      1.64 o 
   9   5   6        4.57        3.37      2.10 o 
  10   5   6        0.11       -2.39      1.78 o 
  -9   6   6       11.80       11.83      4.73 o 
  -8   6   6        4.55        5.21      2.31 o 
  -7   6   6       23.67       19.25      2.96 o 
  -6   6   6       28.49       30.60      2.57 o 
  -5   6   6       37.44       34.55      2.15 o 
  -4   6   6      190.87      204.18      4.02 o 
  -3   6   6       74.99       72.89      3.09 o 
  -2   6   6      763.82      758.96     50.23 o 
  -1   6   6      260.03      263.61     12.35 o 
   0   6   6        3.50        0.75      1.04 o 
   1   6   6      261.00      261.97      5.49 o 
   2   6   6      763.92      777.03     10.51 o 
   3   6   6       75.02       76.10      2.67 o 
   4   6   6      190.81      200.61      4.48 o 
   5   6   6       37.41       37.01      2.13 o 
   6   6   6       28.60       22.44      2.46 o 
   7   6   6       23.66       22.93      3.12 o 
   8   6   6        4.58        2.58      5.68 o 
   9   6   6       11.78       13.23      3.97 o 
  -9   7   6        5.91        3.97      2.41 o 
  -8   7   6       15.48       18.25      3.27 o 
  -7   7   6        8.24        9.29      2.61 o 
  -6   7   6       11.19        9.72      1.91 o 
  -5   7   6       46.06       41.89      2.43 o 
  -4   7   6        9.91        7.67      1.54 o 
  -3   7   6       92.38       91.32      5.55 o 
  -2   7   6      364.11      328.71      8.71 o 
  -1   7   6      184.16      171.95      6.91 o 
   0   7   6      218.84      214.60      6.90 o 
   1   7   6      184.19      187.12      5.40 o 
   2   7   6      363.35      343.69      9.98 o 
   3   7   6       92.56       98.92      3.11 o 
   4   7   6        9.94        7.72      1.28 o 
   5   7   6       46.01       40.41      2.96 o 
   6   7   6       11.17       13.01      2.00 o 
   7   7   6        8.23       13.54      2.65 o 
   8   7   6       15.46       15.65      2.87 o 
   9   7   6        5.90        2.03      2.17 o 
  -8   8   6        0.51       -0.43      2.22 o 
  -7   8   6        3.24        6.99      3.38 o 
  -6   8   6        5.14        7.21      1.83 o 
  -5   8   6        2.83        3.42      1.31 o 
  -4   8   6       48.22       41.72      3.11 o 
  -3   8   6      141.75      128.23      7.22 o 
  -2   8   6       91.80       83.90      4.50 o 
  -1   8   6      317.04      307.25      8.86 o 
   0   8   6      213.06      213.76     14.55 o 
   1   8   6      316.17      315.01      8.28 o 
   2   8   6       91.65       94.70      6.25 o 
   3   8   6      141.92      136.29      4.63 o 
   4   8   6       48.05       45.17      2.96 o 
   5   8   6        2.79        2.57      1.21 o 
   6   8   6        5.15        4.66      1.70 o 
   7   8   6        3.22        2.97      2.07 o 
   8   8   6        0.50        1.89      2.14 o 
  -7   9   6       26.29       31.24      4.02 o 
  -6   9   6       11.17        6.50      1.97 o 
  -5   9   6        5.79        3.30      1.40 o 
  -4   9   6        5.80        6.92      2.13 o 
  -3   9   6       53.80       58.08      4.27 o 
  -2   9   6        8.73       12.80      3.70 o 
  -1   9   6       31.43       24.91      3.05 o 
   0   9   6        0.11        0.16      1.42 o 
   1   9   6       31.48       29.33      5.05 o 
   2   9   6        8.73        9.53      1.77 o 
   3   9   6       53.60       55.87      3.37 o 
   4   9   6        5.79       10.04      2.03 o 
   5   9   6        5.78        7.21      1.86 o 
   6   9   6       11.16       14.52      2.84 o 
   7   9   6       26.29       25.62      5.73 o 
  -6  10   6       10.68       18.21      3.50 o 
  -5  10   6       29.92       34.22      3.14 o 
  -4  10   6       80.56       94.35     10.01 o 
  -3  10   6       55.58       61.91     11.95 o 
  -2  10   6       38.84       35.25      3.79 o 
  -1  10   6        9.10        8.39      3.25 o 
   0  10   6        2.38        1.79      1.72 o 
   1  10   6        9.12        9.76      2.42 o 
   2  10   6       38.83       35.46      3.78 o 
   3  10   6       55.45       47.58      3.38 o 
   4  10   6       80.60       94.15      4.61 o 
   5  10   6       29.97       35.22      3.13 o 
   6  10   6       10.74        9.47      2.81 o 
  -4  11   6        7.29        3.23      2.14 o 
  -3  11   6       10.00        8.70      2.74 o 
  -2  11   6        2.55        3.02      2.23 o 
  -1  11   6        4.08        3.28      2.04 o 
   0  11   6       10.15        7.96      2.48 o 
   1  11   6        4.09        1.65      4.28 o 
   2  11   6        2.54        3.47      2.13 o 
   3  11   6        9.99        9.69      2.79 o 
   4  11   6        7.24        4.92      2.00 o 
  -1  12   6        0.73        0.11      2.23 o 
   0  12   6        0.59        1.12      2.23 o 
   1  12   6        0.72       -2.35      2.07 o 
   1   0   7      984.95      976.36     11.57 o 
   2   0   7       20.39       22.97      1.58 o 
   3   0   7      336.29      345.15      8.48 o 
   4   0   7     1712.37     1708.53     16.98 o 
   5   0   7      119.49      125.55      3.15 o 
   6   0   7        0.88        0.02      0.85 o 
   7   0   7       78.36       83.13      4.53 o 
   8   0   7        3.05        1.26      1.51 o 
   9   0   7       68.14       70.67      6.04 o 
  10   0   7        0.91        4.47      2.07 o 
 -10   1   7        6.71        4.14      3.16 o 
  -9   1   7        5.63        3.28      2.93 o 
  -8   1   7       20.81       13.42      2.55 o 
  -7   1   7      149.48      148.79      6.00 o 
  -6   1   7      273.54      277.18      6.05 o 
  -5   1   7      356.12      350.56      5.62 o 
  -4   1   7      343.56      341.38      4.63 o 
  -3   1   7      131.72      128.78      2.70 o 
  -2   1   7      141.62      127.90      2.89 o 
  -1   1   7       47.61       46.66      1.78 o 
   0   1   7      851.69      798.30      8.84 o 
   1   1   7       47.50       47.69      1.98 o 
   2   1   7      141.67      132.62      5.11 o 
   3   1   7      131.61      120.74      2.86 o 
   4   1   7      343.32      337.04      5.35 o 
   5   1   7      356.39      360.12      5.73 o 
   6   1   7      273.44      274.30      6.02 o 
   7   1   7      149.47      145.50      6.00 o 
   8   1   7       20.82       15.75      2.64 o 
   9   1   7        5.69        3.77      1.93 o 
  10   1   7        6.74        6.98      2.48 o 
 -10   2   7        3.14        1.34      1.87 o 
  -9   2   7        9.69       12.43      2.60 o 
  -8   2   7       62.57       73.70      7.98 o 
  -7   2   7       15.71       17.20      4.01 o 
  -6   2   7       72.27       71.66      5.50 o 
  -5   2   7       47.03       46.87      1.86 o 
  -4   2   7       94.17       92.44      2.29 o 
  -3   2   7        6.76        7.35      1.05 o 
  -2   2   7       23.60       28.50      1.91 o 
  -1   2   7       18.52       16.53      1.39 o 
   0   2   7     1171.97     1133.99     15.56 o 
   1   2   7       18.63       17.13      1.05 o 
   2   2   7       23.65       28.69      1.41 o 
   3   2   7        6.74        7.18      0.92 o 
   4   2   7       94.04       93.04      2.64 o 
   5   2   7       46.88       44.85      2.84 o 
   6   2   7       72.37       70.02      3.09 o 
   7   2   7       15.64       17.54      6.31 o 
   8   2   7       62.46       64.00      4.56 o 
   9   2   7        9.57       13.11      2.67 o 
  10   2   7        3.13        3.28      4.15 o 
 -10   3   7        4.40        3.61      4.37 o 
  -9   3   7       15.14       15.32      2.81 o 
  -8   3   7        5.71        6.10      2.07 o 
  -7   3   7       15.76       11.25      2.32 o 
  -6   3   7      117.57      106.41      3.19 o 
  -5   3   7      496.54      516.48      6.61 o 
  -4   3   7      171.19      169.74      3.27 o 
  -3   3   7      270.63      271.21      4.20 o 
  -2   3   7       25.61       24.62      1.44 o 
  -1   3   7      140.25      177.79      5.30 o 
   0   3   7        0.30        0.56      0.57 o 
   1   3   7      139.96      177.98      5.20 o 
   2   3   7       25.67       25.46      1.43 o 
   3   3   7      270.34      278.44      4.74 o 
   4   3   7      171.52      171.39      3.76 o 
   5   3   7      496.13      527.65      7.53 o 
   6   3   7      117.37      108.13      4.05 o 
   7   3   7       15.78        9.24      2.16 o 
   8   3   7        5.70        3.50      2.30 o 
   9   3   7       15.15       13.39      6.13 o 
  10   3   7        4.41        2.75      2.66 o 
 -10   4   7        3.01       -1.08      3.25 o 
  -9   4   7       15.28       11.48      2.71 o 
  -8   4   7       23.14       21.55      2.92 o 
  -7   4   7      146.08      145.50      4.81 o 
  -6   4   7      303.68      301.51      6.64 o 
  -5   4   7       12.56       13.38      1.20 o 
  -4   4   7      184.64      183.52      3.58 o 
  -3   4   7      277.21      273.04      4.42 o 
  -2   4   7      404.66      405.61      7.31 o 
  -1   4   7      250.17      276.94     20.32 o 
   0   4   7       46.83       49.94      4.46 o 
   1   4   7      250.39      255.77      4.34 o 
   2   4   7      404.41      415.75      6.10 o 
   3   4   7      277.54      274.71      4.87 o 
   4   4   7      184.93      186.05      4.04 o 
   5   4   7       12.56       11.59      1.31 o 
   6   4   7      303.78      311.72      7.09 o 
   7   4   7      146.03      143.25      6.05 o 
   8   4   7       23.08       20.61      2.98 o 
   9   4   7       15.26       11.75      2.74 o 
  10   4   7        2.98        1.52      2.03 o 
  -9   5   7        0.93        0.45      3.16 o 
  -8   5   7        1.10        3.10      2.04 o 
  -7   5   7       70.43       79.71      5.11 o 
  -6   5   7       98.78       88.32      3.17 o 
  -5   5   7       65.70       66.83      2.37 o 
  -4   5   7       28.51       30.92      1.67 o 
  -3   5   7       54.98       51.14      2.66 o 
  -2   5   7      339.61      338.02      8.46 o 
  -1   5   7      199.50      207.71      6.46 o 
   0   5   7      406.49      385.88      7.73 o 
   1   5   7      199.91      212.09      5.00 o 
   2   5   7      339.63      337.75      6.98 o 
   3   5   7       54.97       53.91      2.26 o 
   4   5   7       28.51       31.54      1.88 o 
   5   5   7       65.67       73.05      3.97 o 
   6   5   7       98.82       88.48      3.78 o 
   7   5   7       70.27       74.14      7.71 o 
   8   5   7        1.12        0.73      1.68 o 
   9   5   7        0.93        1.76      2.07 o 
  -9   6   7       19.28       23.59      3.79 o 
  -8   6   7        9.05        9.77      2.77 o 
  -7   6   7      143.42      143.51      6.54 o 
  -6   6   7       37.21       35.18      2.73 o 
  -5   6   7       57.27       57.14      3.66 o 
  -4   6   7        4.44        3.91      0.97 o 
  -3   6   7       26.18       29.98      6.31 o 
  -2   6   7       45.98       47.27      3.48 o 
  -1   6   7      130.95      132.44      5.33 o 
   0   6   7       71.31       83.53      4.24 o 
   1   6   7      131.07      135.56      4.08 o 
   2   6   7       46.13       47.73      2.21 o 
   3   6   7       26.05       28.95      2.30 o 
   4   6   7        4.44        3.66      1.11 o 
   5   6   7       57.31       59.35      2.66 o 
   6   6   7       37.28       34.11      2.64 o 
   7   6   7      143.72      140.59      6.29 o 
   8   6   7        9.09        9.42      2.54 o 
   9   6   7       19.25       19.52      3.53 o 
  -8   7   7        7.26        9.38      2.68 o 
  -7   7   7       76.47       98.24      5.68 o 
  -6   7   7       18.44       17.72      2.37 o 
  -5   7   7       13.20       15.00      1.76 o 
  -4   7   7       31.91       28.91      2.10 o 
  -3   7   7      110.01      106.09      7.04 o 
  -2   7   7      269.94      266.72      8.12 o 
  -1   7   7        9.39        6.54      2.30 o 
   0   7   7      209.10      203.45      8.00 o 
   1   7   7        9.33       15.40      2.48 o 
   2   7   7      269.93      263.74      8.12 o 
   3   7   7      110.03      115.68      3.50 o 
   4   7   7       31.97       28.13      1.97 o 
   5   7   7       13.19       12.14      1.57 o 
   6   7   7       18.41       19.52      2.32 o 
   7   7   7       76.35       90.72      5.26 o 
   8   7   7        7.32        6.10      2.29 o 
  -8   8   7        3.03        1.20      2.23 o 
  -7   8   7       27.17       25.73      4.33 o 
  -6   8   7        6.87        6.01      1.92 o 
  -5   8   7        3.29        3.41      1.40 o 
  -4   8   7        5.07        4.55      1.91 o 
  -3   8   7        2.34        1.46      1.67 o 
  -2   8   7       81.48       81.93      4.81 o 
  -1   8   7       47.22       46.96      3.76 o 
   0   8   7      218.59      219.70      7.63 o 
   1   8   7       47.03       42.81      6.31 o 
   2   8   7       81.48       81.21      4.81 o 
   3   8   7        2.36        3.64      1.68 o 
   4   8   7        5.07        4.31      1.60 o 
   5   8   7        3.28        4.28      1.36 o 
   6   8   7        6.82        7.13      1.85 o 
   7   8   7       27.25       29.35      3.53 o 
   8   8   7        3.04        6.19      3.43 o 
  -7   9   7        6.39        5.31      2.66 o 
  -6   9   7        3.79        2.52      2.85 o 
  -5   9   7        0.62        0.09      1.44 o 
  -4   9   7       41.09       36.59      8.34 o 
  -3   9   7       18.58       13.02      4.82 o 
  -2   9   7       36.54       37.48      6.40 o 
  -1   9   7       67.79       62.80      9.92 o 
   0   9   7        3.07        5.67      1.94 o 
   1   9   7       67.94       62.96      9.47 o 
   2   9   7       36.38       32.29      6.00 o 
   3   9   7       18.60       10.90      2.48 o 
   4   9   7       41.10       40.66      3.95 o 
   5   9   7        0.63       -1.51      1.38 o 
   6   9   7        3.77        5.36      2.26 o 
   7   9   7        6.44        4.06      3.70 o 
  -5  10   7        3.95        5.71      1.99 o 
  -4  10   7        5.71        5.65      2.36 o 
  -3  10   7       17.75       22.90      3.31 o 
  -2  10   7       35.08       33.10      5.82 o 
  -1  10   7        4.67        0.72      1.75 o 
   0  10   7       89.72       81.83      5.82 o 
   1  10   7        4.67        6.16      2.26 o 
   2  10   7       35.16       43.27     11.99 o 
   3  10   7       17.81       21.37      3.25 o 
   4  10   7        5.67        4.66      2.32 o 
   5  10   7        3.94        3.30      2.17 o 
  -3  11   7       10.06        9.24      2.74 o 
  -2  11   7        1.96        3.21      2.04 o 
  -1  11   7       13.70       19.91      3.47 o 
   0  11   7       15.23       20.29      3.38 o 
   1  11   7       13.70       10.71      3.25 o 
   2  11   7        1.95        2.85      1.97 o 
   3  11   7       10.05        6.26      2.58 o 
   0   0   8      125.91      116.57      4.25 o 
   1   0   8       10.75        9.61      0.91 o 
   2   0   8       28.86       27.70      1.63 o 
   3   0   8       91.44       93.05      2.61 o 
   4   0   8      511.41      475.08      6.91 o 
   5   0   8       11.56        7.34      1.09 o 
   6   0   8       11.60       12.70      1.92 o 
   7   0   8       19.36       18.16      3.47 o 
   8   0   8       37.98       38.57      3.70 o 
   9   0   8       17.17       13.27      2.77 o 
  10   0   8        1.40        3.82      2.13 o 
 -10   1   8        8.89        7.35      2.68 o 
  -9   1   8       19.29       22.48      3.15 o 
  -8   1   8       16.96       18.77      4.64 o 
  -7   1   8       28.32       26.36      2.90 o 
  -6   1   8      457.38      453.09      8.44 o 
  -5   1   8      599.93      580.44      8.15 o 
  -4   1   8        5.16        5.88      1.24 o 
  -3   1   8       23.31       25.59      2.17 o 
  -2   1   8        2.71        1.10      0.56 o 
  -1   1   8       76.66       83.28      2.32 o 
   0   1   8      626.15      644.05     11.55 o 
   1   1   8       76.91       80.56      2.17 o 
   2   1   8        2.76        1.79      0.62 o 
   3   1   8       23.21       24.62      1.72 o 
   4   1   8        5.15        4.77      1.18 o 
   5   1   8      599.47      585.41      8.13 o 
   6   1   8      458.09      459.43      8.50 o 
   7   1   8       28.34       33.41      3.28 o 
   8   1   8       16.85       18.96      2.84 o 
   9   1   8       19.25       20.08      3.12 o 
  10   1   8        8.91        9.47      2.71 o 
 -10   2   8        3.79        3.10      2.19 o 
  -9   2   8        6.44        2.67      1.98 o 
  -8   2   8       12.39       15.26      2.74 o 
  -7   2   8       12.52        7.47      4.69 o 
  -6   2   8       82.09       90.97      3.61 o 
  -5   2   8       49.82       51.22      2.85 o 
  -4   2   8      361.34      336.71      5.67 o 
  -3   2   8       32.51       34.24      2.99 o 
  -2   2   8       79.28       72.03      2.34 o 
  -1   2   8       98.18       90.04      4.63 o 
   0   2   8       44.68       46.92      2.25 o 
   1   2   8       97.86       94.85      3.14 o 
   2   2   8       79.32       78.11      2.32 o 
   3   2   8       32.37       32.79      2.37 o 
   4   2   8      360.27      329.93      5.55 o 
   5   2   8       49.83       48.40      2.20 o 
   6   2   8       81.85       91.02      7.12 o 
   7   2   8       12.57        8.99      4.01 o 
   8   2   8       12.42       14.48      3.61 o 
   9   2   8        6.45        4.79      2.31 o 
  10   2   8        3.82        6.46      2.45 o 
 -10   3   8        1.66        0.97      2.43 o 
  -9   3   8        1.31        2.05      1.97 o 
  -8   3   8       44.58       40.48      5.32 o 
  -7   3   8       92.62       93.40     10.60 o 
  -6   3   8      378.77      366.52      7.61 o 
  -5   3   8      133.38      135.52      3.58 o 
  -4   3   8      188.83      176.45      4.24 o 
  -3   3   8      175.80      169.37      3.88 o 
  -2   3   8      184.48      183.57      3.99 o 
  -1   3   8      312.60      316.15      7.91 o 
   0   3   8       30.00       26.09      2.20 o 
   1   3   8      312.41      309.48     13.89 o 
   2   3   8      184.37      179.26      4.62 o 
   3   3   8      175.97      172.97      3.77 o 
   4   3   8      188.85      181.91      4.06 o 
   5   3   8      133.27      126.15      3.47 o 
   6   3   8      378.82      375.91      7.74 o 
   7   3   8       92.52       98.30     12.59 o 
   8   3   8       44.56       43.06      8.48 o 
   9   3   8        1.32        4.29      2.79 o 
  10   3   8        1.64        0.28      3.83 o 
  -9   4   8       35.07       34.28      3.95 o 
  -8   4   8       19.16       20.38      4.24 o 
  -7   4   8       22.34       23.47      2.94 o 
  -6   4   8       84.90       83.01      3.65 o 
  -5   4   8      123.97      127.36      3.20 o 
  -4   4   8      253.17      251.09      4.46 o 
  -3   4   8       98.15       98.41      3.39 o 
  -2   4   8      246.15      261.86      6.36 o 
  -1   4   8      127.11      143.13      5.30 o 
   0   4   8      115.55      112.78      3.65 o 
   1   4   8      127.12      139.88      4.11 o 
   2   4   8      245.65      270.27      5.97 o 
   3   4   8       98.36       93.45      2.91 o 
   4   4   8      253.37      244.77      4.90 o 
   5   4   8      124.12      124.64      3.58 o 
   6   4   8       84.97       79.69      4.00 o 
   7   4   8       22.30       19.24      2.80 o 
   8   4   8       19.19       22.35      3.20 o 
   9   4   8       35.13       29.49      3.67 o 
  -9   5   8        0.32        0.54      2.79 o 
  -8   5   8        3.21        3.07      3.43 o 
  -7   5   8       51.87       53.83     11.23 o 
  -6   5   8       14.06       11.91      1.67 o 
  -5   5   8       28.49       26.12      1.68 o 
  -4   5   8       59.60       55.72      2.46 o 
  -3   5   8       48.82       48.94      2.83 o 
  -2   5   8      354.97      361.17      9.16 o 
  -1   5   8      378.90      371.62      9.35 o 
   0   5   8       42.52       46.61      5.34 o 
   1   5   8      378.55      369.99     12.89 o 
   2   5   8      355.05      359.16      7.98 o 
   3   5   8       48.97       53.93      2.87 o 
   4   5   8       59.48       58.01      3.53 o 
   5   5   8       28.41       26.97      1.97 o 
   6   5   8       14.17       13.27      1.91 o 
   7   5   8       51.79       53.35      4.14 o 
   8   5   8        3.19        1.28      2.00 o 
   9   5   8        0.32        0.88      1.88 o 
  -8   6   8       10.52       10.82      4.24 o 
  -7   6   8        2.65        1.75      1.98 o 
  -6   6   8        7.98       10.72      1.91 o 
  -5   6   8        9.51        6.87      1.24 o 
  -4   6   8       38.36       37.68      2.29 o 
  -3   6   8       59.17       77.06      6.36 o 
  -2   6   8      284.24      275.83     14.57 o 
  -1   6   8       29.26       32.77      4.55 o 
   0   6   8       84.88       85.54      4.53 o 
   1   6   8       29.26       33.41      3.62 o 
   2   6   8      284.43      282.34      6.54 o 
   3   6   8       59.30       66.65      3.25 o 
   4   6   8       38.37       39.74      2.75 o 
   5   6   8        9.52        7.49      1.43 o 
   6   6   8        8.02        9.47      1.78 o 
   7   6   8        2.67        2.48      1.88 o 
   8   6   8       10.51       13.30      2.93 o 
  -8   7   8        8.20        9.20      4.15 o 
  -7   7   8       40.06       38.01      4.13 o 
  -6   7   8       15.92       16.67      2.37 o 
  -5   7   8        8.54        6.25      1.46 o 
  -4   7   8       15.98       15.88      2.15 o 
  -3   7   8        2.27        2.70      2.61 o 
  -2   7   8      122.53      129.70      7.95 o 
  -1   7   8      238.40      232.90     11.98 o 
   0   7   8      138.94      142.00      6.07 o 
   1   7   8      238.11      216.92      7.61 o 
   2   7   8      122.50      136.83      6.03 o 
   3   7   8        2.28        3.72      1.38 o 
   4   7   8       15.95       19.27      2.23 o 
   5   7   8        8.51        7.55      1.50 o 
   6   7   8       16.02       19.98      2.39 o 
   7   7   8       40.24       43.67      4.11 o 
   8   7   8        8.14        9.98      3.61 o 
  -7   8   8       18.69       19.25      4.69 o 
  -6   8   8       25.12       28.96      3.02 o 
  -5   8   8        8.74        8.96      2.01 o 
  -4   8   8        6.03        3.25      1.61 o 
  -3   8   8       59.50       59.39      4.34 o 
  -2   8   8       67.73       66.23      4.53 o 
  -1   8   8      131.23      120.19      5.84 o 
   0   8   8        0.40       -1.86      1.24 o 
   1   8   8      131.38      127.51      7.72 o 
   2   8   8       67.72       64.48      6.45 o 
   3   8   8       59.37       64.09      4.65 o 
   4   8   8        6.07        3.40      1.85 o 
   5   8   8        8.72        6.74      2.32 o 
   6   8   8       25.13       28.03      3.30 o 
   7   8   8       18.68       16.88      3.15 o 
  -6   9   8        0.70       -0.73      2.36 o 
  -5   9   8       13.74       16.60      2.49 o 
  -4   9   8       12.52       11.55      2.68 o 
  -3   9   8       30.75       25.20      3.38 o 
  -2   9   8        2.91        1.41      1.84 o 
  -1   9   8        8.05        5.43      2.16 o 
   0   9   8        1.35        4.70      2.18 o 
   1   9   8        8.14        4.38      2.12 o 
   2   9   8        2.86        4.27      2.07 o 
   3   9   8       30.71       25.66      3.38 o 
   4   9   8       12.50        9.25      2.61 o 
   5   9   8       13.77       18.48      3.74 o 
   6   9   8        0.71        0.54      2.88 o 
  -4  10   8       51.05       54.34      4.68 o 
  -3  10   8       10.66        7.99      2.70 o 
  -2  10   8        7.50        5.32      2.98 o 
  -1  10   8        8.56       12.13      6.67 o 
   0  10   8        2.42        4.36      3.34 o 
   1  10   8        8.58        8.60      2.58 o 
   2  10   8        7.46        4.00      2.20 o 
   3  10   8       10.67        9.06      2.74 o 
   4  10   8       50.95       55.23      4.78 o 
  -2  11   8        9.89       15.31      3.31 o 
  -1  11   8       65.08       70.62     10.01 o 
   0  11   8        6.22        5.89      4.01 o 
   1  11   8       64.97       74.82      5.58 o 
   2  11   8        9.85       10.61      3.11 o 
   1   0   9      158.00      149.65      5.11 o 
   2   0   9        3.17        4.68      0.88 o 
   3   0   9        5.77        5.48      0.99 o 
   4   0   9       19.88       15.35      1.54 o 
   5   0   9      142.52      146.54      3.83 o 
   6   0   9       43.25       43.22      2.79 o 
   7   0   9        0.02        1.80      3.06 o 
   8   0   9        9.10        7.11      4.01 o 
   9   0   9        2.95        0.90      1.86 o 
  10   0   9        4.28        4.93      4.19 o 
 -10   1   9        2.03        2.88      2.39 o 
  -9   1   9       21.25       28.13      3.62 o 
  -8   1   9        0.86       -0.09      1.58 o 
  -7   1   9       40.23       39.55      3.54 o 
  -6   1   9       80.24       81.15      4.86 o 
  -5   1   9      265.52      263.34      7.21 o 
  -4   1   9      366.50      363.29      6.10 o 
  -3   1   9       54.11       49.31      2.12 o 
  -2   1   9       62.93       58.62      2.90 o 
  -1   1   9       31.38       37.57      1.88 o 
   0   1   9        2.30        0.90      1.32 o 
   1   1   9       31.36       37.38      2.27 o 
   2   1   9       62.96       58.81      2.72 o 
   3   1   9       54.16       51.50      3.05 o 
   4   1   9      366.29      357.71      6.28 o 
   5   1   9      265.92      260.12      5.17 o 
   6   1   9       79.98       71.84      3.38 o 
   7   1   9       40.21       38.18      3.51 o 
   8   1   9        0.87       -1.11      1.85 o 
   9   1   9       21.23       32.11      3.86 o 
  10   1   9        2.04       -1.93      5.45 o 
  -9   2   9        1.24       -2.91      1.94 o 
  -8   2   9       29.47       31.94      3.60 o 
  -7   2   9       36.30       37.33      3.54 o 
  -6   2   9       31.34       29.54      2.47 o 
  -5   2   9      117.58      114.32      3.96 o 
  -4   2   9       58.77       53.21      2.33 o 
  -3   2   9      144.75      140.37      3.57 o 
  -2   2   9      204.80      190.24      4.11 o 
  -1   2   9       20.72       22.43      2.15 o 
   0   2   9        5.53        4.95      1.47 o 
   1   2   9       20.76       19.31      2.55 o 
   2   2   9      204.57      188.31      4.92 o 
   3   2   9      144.63      152.05      4.41 o 
   4   2   9       58.86       60.48      2.57 o 
   5   2   9      117.50      119.64      3.47 o 
   6   2   9       31.27       29.03      3.46 o 
   7   2   9       36.29       40.53      3.70 o 
   8   2   9       29.42       38.67      5.50 o 
   9   2   9        1.24        0.45      1.98 o 
  -9   3   9       12.28        8.53      2.61 o 
  -8   3   9        8.68        4.79      2.52 o 
  -7   3   9       19.03       22.06      2.99 o 
  -6   3   9        3.36        0.78      1.20 o 
  -5   3   9        4.90        4.42      1.17 o 
  -4   3   9       95.05       91.91      3.04 o 
  -3   3   9        5.46        2.68      0.94 o 
  -2   3   9       77.73       77.94      2.71 o 
  -1   3   9      143.75      145.59      7.14 o 
   0   3   9      124.79      133.70      4.04 o 
   1   3   9      143.78      141.53      4.23 o 
   2   3   9       77.63       73.48      3.12 o 
   3   3   9        5.48        6.17      1.38 o 
   4   3   9       94.87       93.91      3.02 o 
   5   3   9        4.89        5.31      1.19 o 
   6   3   9        3.41        4.38      2.32 o 
   7   3   9       19.09       24.44      3.11 o 
   8   3   9        8.71        3.37      4.42 o 
   9   3   9       12.29       14.56      3.13 o 
  -9   4   9        6.28        1.54      4.46 o 
  -8   4   9        7.37        6.96      2.33 o 
  -7   4   9       22.43       21.59      3.04 o 
  -6   4   9       40.36       37.59      2.74 o 
  -5   4   9       38.29       34.24      2.20 o 
  -4   4   9       24.66       21.77      2.19 o 
  -3   4   9       10.38       11.43      1.39 o 
  -2   4   9      423.53      436.97      8.26 o 
  -1   4   9       32.92       30.94      2.93 o 
   0   4   9       42.59       45.42      2.52 o 
   1   4   9       33.07       27.21      2.13 o 
   2   4   9      423.45      431.77      8.17 o 
   3   4   9       10.47       12.99      1.77 o 
   4   4   9       24.65       23.45      2.17 o 
   5   4   9       38.33       40.25      2.29 o 
   6   4   9       40.33       40.04      3.47 o 
   7   4   9       22.42       17.81      2.84 o 
   8   4   9        7.30        6.09      2.16 o 
   9   4   9        6.29        0.83      2.21 o 
  -8   5   9       15.06       16.50      4.96 o 
  -7   5   9        5.88        4.35      2.12 o 
  -6   5   9        2.34        1.47      1.39 o 
  -5   5   9       24.85       27.80      2.25 o 
  -4   5   9       38.04       39.34      2.36 o 
  -3   5   9      298.63      310.43      7.10 o 
  -2   5   9      114.49      119.01      5.33 o 
  -1   5   9      182.20      179.24     10.17 o 
   0   5   9       42.05       44.23      2.57 o 
   1   5   9      182.01      171.57      4.94 o 
   2   5   9      114.54      126.73      4.26 o 
   3   5   9      298.53      324.68      7.24 o 
   4   5   9       37.96       47.38      4.39 o 
   5   5   9       24.93       28.73      2.47 o 
   6   5   9        2.37        3.67      1.63 o 
   7   5   9        5.89        5.65      2.31 o 
   8   5   9       15.02       21.00      5.32 o 
  -8   6   9        4.12        3.52      3.43 o 
  -7   6   9       20.64       23.80      5.23 o 
  -6   6   9       25.50       23.49      6.76 o 
  -5   6   9        7.41        9.92      1.78 o 
  -4   6   9        7.94        5.86      2.44 o 
  -3   6   9      212.92      223.33      6.21 o 
  -2   6   9       39.03       33.75      3.31 o 
  -1   6   9       56.93       59.64      4.13 o 
   0   6   9        4.57        5.36      1.88 o 
   1   6   9       56.90       48.14      3.13 o 
   2   6   9       39.10       37.81      2.64 o 
   3   6   9      212.95      229.79      6.23 o 
   4   6   9        7.93        8.71      1.79 o 
   5   6   9        7.47       10.38      2.07 o 
   6   6   9       25.52       25.48      3.22 o 
   7   6   9       20.54       26.92      3.37 o 
   8   6   9        4.15        4.40      2.45 o 
  -7   7   9       11.46       11.36      4.51 o 
  -6   7   9       36.06       39.99      4.08 o 
  -5   7   9       13.76       14.20      2.27 o 
  -4   7   9        0.47        1.19      1.83 o 
  -3   7   9       24.93       20.47      3.97 o 
  -2   7   9        0.86        4.94      2.00 o 
  -1   7   9        0.09       -0.88      1.37 o 
   0   7   9        2.26        2.98      3.11 o 
   1   7   9        0.09        1.39      1.56 o 
   2   7   9        0.83        1.88      1.62 o 
   3   7   9       25.03       24.42      4.82 o 
   4   7   9        0.48        2.45      1.37 o 
   5   7   9       13.80       13.58      2.12 o 
   6   7   9       36.00       43.21      4.08 o 
   7   7   9       11.42        9.83      4.15 o 
  -6   8   9       11.62       14.66      3.19 o 
  -5   8   9       39.00       47.37      3.55 o 
  -4   8   9       57.61       56.21      3.70 o 
  -3   8   9        0.46        0.57      1.68 o 
  -2   8   9       68.53       71.69      4.91 o 
  -1   8   9       10.75       12.15      2.79 o 
   0   8   9        0.10        1.16      1.73 o 
   1   8   9       10.82        7.62      2.39 o 
   2   8   9       68.49       67.44     13.71 o 
   3   8   9        0.45        1.44      1.85 o 
   4   8   9       57.71       52.69      4.40 o 
   5   8   9       39.10       44.01      4.78 o 
   6   8   9       11.61       14.53      6.99 o 
  -5   9   9        8.34        7.17      2.83 o 
  -4   9   9       40.71       43.77      4.05 o 
  -3   9   9        8.10       14.17      2.87 o 
  -2   9   9       18.11       16.36      3.06 o 
  -1   9   9        1.39        2.52      1.92 o 
   0   9   9       11.82        9.83      2.55 o 
   1   9   9        1.41        1.83      1.97 o 
   2   9   9       18.10       15.89      3.08 o 
   3   9   9        8.09        9.80      3.56 o 
   4   9   9       40.80       38.64      4.14 o 
   5   9   9        8.35       12.04      2.93 o 
  -3  10   9        6.35        4.45      2.45 o 
  -2  10   9        4.70        5.27      2.52 o 
  -1  10   9        7.93       11.96      2.86 o 
   0  10   9       34.76       44.50      4.43 o 
   1  10   9        7.98        7.87      2.60 o 
   2  10   9        4.71        9.80      4.78 o 
   3  10   9        6.33        7.49      2.61 o 
   0   0  10       13.84       13.52      2.80 o 
   1   0  10        0.07        1.26      0.93 o 
   2   0  10      182.24      174.68      4.85 o 
   3   0  10      341.02      328.08      6.99 o 
   4   0  10       49.47       46.55      2.87 o 
   5   0  10      252.39      239.49      5.17 o 
   6   0  10       61.52       69.55      3.52 o 
   7   0  10       24.11       30.70      3.35 o 
   8   0  10       83.56      103.91      5.77 o 
   9   0  10       25.61       31.80      3.91 o 
  -9   1  10       48.66       58.51      4.78 o 
  -8   1  10        2.78        0.10      4.78 o 
  -7   1  10       25.07       24.11      3.07 o 
  -6   1  10        7.39        8.08      1.68 o 
  -5   1  10        0.50        1.55      0.98 o 
  -4   1  10       95.66       94.48      3.13 o 
  -3   1  10       14.90       15.42      1.74 o 
  -2   1  10       11.84       10.40      1.58 o 
  -1   1  10        4.38        3.92      1.22 o 
   0   1  10        0.00       -0.62      0.91 o 
   1   1  10        4.39        4.62      1.23 o 
   2   1  10       11.88       11.54      1.61 o 
   3   1  10       14.88       16.06      1.85 o 
   4   1  10       95.89       90.09      3.61 o 
   5   1  10        0.50        0.36      0.93 o 
   6   1  10        7.40        8.94      2.11 o 
   7   1  10       25.03       35.74      3.62 o 
   8   1  10        2.78        0.14      1.68 o 
   9   1  10       48.68       68.83      7.17 o 
  -9   2  10       17.88       19.27      3.88 o 
  -8   2  10       73.34       86.33      5.55 o 
  -7   2  10        7.94       12.90      2.68 o 
  -6   2  10       42.38       40.57      2.97 o 
  -5   2  10       58.97       62.54      2.79 o 
  -4   2  10      240.15      222.36      4.88 o 
  -3   2  10       41.74       39.65      2.11 o 
  -2   2  10       40.52       35.46      2.43 o 
  -1   2  10      284.46      271.89      7.74 o 
   0   2  10       49.15       50.10      2.88 o 
   1   2  10      284.97      265.48      7.40 o 
   2   2  10       40.51       39.29      2.59 o 
   3   2  10       41.90       45.80      2.79 o 
   4   2  10      240.47      226.57      5.85 o 
   5   2  10       59.20       59.72      3.42 o 
   6   2  10       42.56       42.28      3.94 o 
   7   2  10        7.97        8.06      2.41 o 
   8   2  10       73.20       89.08      5.58 o 
   9   2  10       17.86       21.50      3.50 o 
  -9   3  10       16.58       20.35      3.53 o 
  -8   3  10        8.47       11.01      2.70 o 
  -7   3  10       10.26        8.10      2.28 o 
  -6   3  10        7.54        6.01      1.66 o 
  -5   3  10       76.46       74.79      3.01 o 
  -4   3  10      282.35      274.87      6.34 o 
  -3   3  10       51.67       42.91      2.25 o 
  -2   3  10       53.13       55.14      2.47 o 
  -1   3  10       58.26       52.24      3.57 o 
   0   3  10        0.42        1.17      1.13 o 
   1   3  10       58.12       46.11      2.70 o 
   2   3  10       53.08       51.16      3.10 o 
   3   3  10       51.64       49.22      4.05 o 
   4   3  10      282.58      269.33      6.57 o 
   5   3  10       76.44       74.58      3.60 o 
   6   3  10        7.52        9.66      3.11 o 
   7   3  10       10.19        8.79      2.35 o 
   8   3  10        8.49        8.47      2.60 o 
   9   3  10       16.67       13.20      7.17 o 
  -8   4  10       24.16       32.84      3.83 o 
  -7   4  10        5.40        8.04      2.37 o 
  -6   4  10        6.54        3.32      2.15 o 
  -5   4  10        1.62        2.87      1.19 o 
  -4   4  10       51.92       46.03      2.80 o 
  -3   4  10      276.24      272.01      5.74 o 
  -2   4  10      167.83      192.71      5.37 o 
  -1   4  10      344.45      339.33      9.28 o 
   0   4  10      103.06       93.33      3.68 o 
   1   4  10      343.82      333.91      7.25 o 
   2   4  10      167.77      174.06      5.16 o 
   3   4  10      276.32      281.45      6.70 o 
   4   4  10       51.81       46.49      3.12 o 
   5   4  10        1.63        2.63      1.38 o 
   6   4  10        6.55        9.38      2.44 o 
   7   4  10        5.43        3.79      3.16 o 
   8   4  10       24.12       19.96      6.67 o 
  -8   5  10        8.98       13.61      4.78 o 
  -7   5  10        9.21       10.16      2.69 o 
  -6   5  10        1.42        2.35      1.50 o 
  -5   5  10       77.33       83.19      3.36 o 
  -4   5  10       36.26       38.37      2.44 o 
  -3   5  10      114.17      115.62      4.45 o 
  -2   5  10       45.24       42.31      2.77 o 
  -1   5  10       93.85       92.85      4.88 o 
   0   5  10        6.09        6.49      1.47 o 
   1   5  10       93.89       85.20      6.13 o 
   2   5  10       45.34       42.95      2.85 o 
   3   5  10      113.92      110.70      4.30 o 
   4   5  10       36.21       37.69      2.84 o 
   5   5  10       77.28       79.78      3.92 o 
   6   5  10        1.44        0.96      1.82 o 
   7   5  10        9.16        8.02      3.61 o 
   8   5  10        8.92       10.55      3.88 o 
  -7   6  10        9.48       11.99      4.33 o 
  -6   6  10        4.59        1.51      2.12 o 
  -5   6  10       28.90       35.16      2.80 o 
  -4   6  10        1.89        1.47      1.44 o 
  -3   6  10      114.63      128.71      4.88 o 
  -2   6  10       68.34       69.84      5.73 o 
  -1   6  10       67.38       56.68      4.24 o 
   0   6  10        0.23       -0.70      1.31 o 
   1   6  10       67.39       62.28      4.43 o 
   2   6  10       68.34       67.86      3.62 o 
   3   6  10      114.68      126.51      4.68 o 
   4   6  10        1.90        1.31      1.39 o 
   5   6  10       28.96       32.56      2.95 o 
   6   6  10        4.60        4.28      2.17 o 
   7   6  10        9.48       16.68      4.78 o 
  -7   7  10       31.23       44.91      6.85 o 
  -6   7  10       30.28       33.16      4.07 o 
  -5   7  10        0.16        0.51      1.55 o 
  -4   7  10        4.83        5.99      2.67 o 
  -3   7  10       48.00       45.34      3.28 o 
  -2   7  10        4.36        4.06      2.00 o 
  -1   7  10       53.78       51.66      5.19 o 
   0   7  10        3.15        4.66      2.01 o 
   1   7  10       53.71       58.21      5.95 o 
   2   7  10        4.39        4.64      1.98 o 
   3   7  10       48.09       44.60      4.08 o 
   4   7  10        4.86        6.50      2.00 o 
   5   7  10        0.16        0.53      1.58 o 
   6   7  10       30.22       30.59      3.63 o 
   7   7  10       31.24       36.43      5.77 o 
  -6   8  10       15.13       16.50      3.43 o 
  -5   8  10       12.99       18.21      3.44 o 
  -4   8  10        1.39        3.24      1.78 o 
  -3   8  10        2.16        4.59      2.26 o 
  -2   8  10       20.85       19.43      3.22 o 
  -1   8  10       10.68       11.80      2.70 o 
   0   8  10        0.30       -0.15      1.85 o 
   1   8  10       10.67       16.77      3.12 o 
   2   8  10       20.89       18.61      3.18 o 
   3   8  10        2.17        2.63      2.00 o 
   4   8  10        1.38        1.30      2.20 o 
   5   8  10       13.00       25.73      5.68 o 
   6   8  10       15.08       24.70      5.23 o 
  -4   9  10       44.57       55.67      4.04 o 
  -3   9  10        6.49        4.82      2.49 o 
  -2   9  10        1.80        2.45      2.10 o 
  -1   9  10        1.00        2.13      2.05 o 
   0   9  10        0.84        0.99      1.85 o 
   1   9  10        0.99        2.42      3.02 o 
   2   9  10        1.80        2.08      2.30 o 
   3   9  10        6.51        5.13      2.39 o 
   4   9  10       44.48       43.44      4.56 o 
  -2  10  10        6.14        1.53      4.46 o 
  -1  10  10       31.29       37.25      4.42 o 
   0  10  10        7.12        4.19      2.51 o 
   1  10  10       31.37       34.91      5.28 o 
   2  10  10        6.12        7.40      2.80 o 
   1   0  11       13.38       12.91      1.80 o 
   2   0  11        4.21        4.24      1.33 o 
   3   0  11       65.35       60.50      3.37 o 
   4   0  11       37.96       34.89      2.65 o 
   5   0  11      253.69      255.85      6.49 o 
   6   0  11       25.84       34.38      3.41 o 
   7   0  11       10.60       10.09      2.48 o 
   8   0  11        4.54        4.27      2.32 o 
  -8   1  11       41.80       38.50      4.01 o 
  -7   1  11        8.08       10.30      2.84 o 
  -6   1  11        4.65        4.65      1.70 o 
  -5   1  11      166.98      157.40      5.08 o 
  -4   1  11      234.85      218.07      6.63 o 
  -3   1  11       41.00       38.01      2.65 o 
  -2   1  11       91.41       89.96      3.69 o 
  -1   1  11      107.20      104.84      4.94 o 
   0   1  11       15.07       18.75      2.48 o 
   1   1  11      107.57      102.77      3.94 o 
   2   1  11       91.61       88.37      3.71 o 
   3   1  11       40.95       40.56      2.77 o 
   4   1  11      234.95      208.22      6.35 o 
   5   1  11      166.80      174.63      5.35 o 
   6   1  11        4.64        2.27      2.07 o 
   7   1  11        8.08       12.98      3.88 o 
   8   1  11       41.85       48.17      5.10 o 
  -8   2  11        1.27        4.15      2.66 o 
  -7   2  11       23.53       20.86      3.03 o 
  -6   2  11        0.46        0.79      1.89 o 
  -5   2  11       24.41       24.36      2.03 o 
  -4   2  11       14.04       17.02      2.05 o 
  -3   2  11        8.09        8.64      1.64 o 
  -2   2  11       68.89       71.43      4.22 o 
  -1   2  11      113.12      101.76      4.91 o 
   0   2  11      101.97       98.13      8.03 o 
   1   2  11      113.16      114.14      5.21 o 
   2   2  11       68.98       70.97      3.47 o 
   3   2  11        8.09        9.14      1.71 o 
   4   2  11       14.08       16.86      2.08 o 
   5   2  11       24.39       33.26      4.40 o 
   6   2  11        0.46        0.42      1.77 o 
   7   2  11       23.39       27.23      5.23 o 
   8   2  11        1.26       -0.72      3.07 o 
  -8   3  11        6.60        2.73      3.47 o 
  -7   3  11       39.49       44.20      8.03 o 
  -6   3  11        6.21        8.13      1.81 o 
  -5   3  11       57.45       60.86      2.93 o 
  -4   3  11      125.37      119.05      3.95 o 
  -3   3  11       16.07       13.24      1.90 o 
  -2   3  11       12.88       11.26      2.18 o 
  -1   3  11       73.98       65.72      4.17 o 
   0   3  11        0.18       -0.14      1.05 o 
   1   3  11       73.89       60.76      3.25 o 
   2   3  11       12.87       10.01      2.63 o 
   3   3  11       16.09       19.41      2.19 o 
   4   3  11      125.52      127.82      7.58 o 
   5   3  11       57.50       60.39      3.58 o 
   6   3  11        6.21       10.32      2.59 o 
   7   3  11       39.50       32.74      5.59 o 
   8   3  11        6.62        8.20      3.97 o 
  -8   4  11        0.13        1.01      1.98 o 
  -7   4  11       72.98       72.99      5.07 o 
  -6   4  11       52.81       62.09      3.95 o 
  -5   4  11       14.96       12.52      1.97 o 
  -4   4  11        1.69       -0.76      1.06 o 
  -3   4  11      128.53      126.75      4.60 o 
  -2   4  11      164.67      170.11      6.63 o 
  -1   4  11       46.18       40.67      3.57 o 
   0   4  11       49.94       46.63      2.94 o 
   1   4  11       46.15       43.52      3.56 o 
   2   4  11      164.78      162.42      5.23 o 
   3   4  11      128.61      139.90      4.90 o 
   4   4  11        1.68        2.06      1.95 o 
   5   4  11       14.86       17.74      2.30 o 
   6   4  11       52.79       57.97      4.50 o 
   7   4  11       72.90       85.16      8.12 o 
   8   4  11        0.12        0.81      3.16 o 
  -7   5  11        2.62        4.06      3.38 o 
  -6   5  11       15.24       15.12      3.18 o 
  -5   5  11        6.39        7.55      1.61 o 
  -4   5  11       26.55       25.17      2.22 o 
  -3   5  11        7.88        9.07      2.58 o 
  -2   5  11       90.28       94.00      4.17 o 
  -1   5  11        0.62        0.72      1.67 o 
   0   5  11       62.74       66.94      3.49 o 
   1   5  11        0.62        0.18      1.18 o 
   2   5  11       90.34       83.40      3.98 o 
   3   5  11        7.81        7.53      1.85 o 
   4   5  11       26.51       23.90      2.54 o 
   5   5  11        6.41       14.26      2.35 o 
   6   5  11       15.21       17.61      3.06 o 
   7   5  11        2.60        6.22      3.61 o 
  -6   6  11        3.35        4.95      1.75 o 
  -5   6  11        0.12       -0.40      1.64 o 
  -4   6  11       35.71       34.94      3.08 o 
  -3   6  11        1.11        1.49      1.51 o 
  -2   6  11        9.76       11.05      2.03 o 
  -1   6  11        7.36        8.32      3.16 o 
   0   6  11      128.27      129.72      6.32 o 
   1   6  11        7.40        6.58      2.34 o 
   2   6  11        9.84        9.79      1.90 o 
   3   6  11        1.08        1.17      1.43 o 
   4   6  11       35.77       32.13      2.89 o 
   5   6  11        0.12       -0.83      1.48 o 
   6   6  11        3.35        5.85      2.70 o 
  -6   7  11        2.05        0.10      2.22 o 
  -5   7  11        0.80        1.76      2.10 o 
  -4   7  11        2.89        3.42      2.06 o 
  -3   7  11       35.39       34.62      3.09 o 
  -2   7  11       21.74       26.00      4.42 o 
  -1   7  11       52.56       61.52      8.12 o 
   0   7  11        7.18        7.35      2.36 o 
   1   7  11       52.58       68.50      6.09 o 
   2   7  11       21.78       21.39      3.35 o 
   3   7  11       35.53       42.72      4.20 o 
   4   7  11        2.87        1.39      1.64 o 
   5   7  11        0.81        2.03      1.75 o 
   6   7  11        2.04        0.39      2.61 o 
  -4   8  11        5.09        4.26      2.05 o 
  -3   8  11       14.07       16.28      2.60 o 
  -2   8  11       26.69       37.04      6.63 o 
  -1   8  11        7.55        8.39      2.61 o 
   0   8  11       43.19       44.43      6.76 o 
   1   8  11        7.56        5.91      2.36 o 
   2   8  11       26.70       29.54      4.64 o 
   3   8  11       14.03       11.87      2.99 o 
   4   8  11        5.13        3.58      4.42 o 
  -3   9  11        2.12        1.45      1.82 o 
  -2   9  11        6.35        2.97      2.48 o 
  -1   9  11        1.20        1.30      2.09 o 
   0   9  11        0.62        0.96      2.19 o 
   1   9  11        1.19        3.54      2.35 o 
   2   9  11        6.28        9.38      3.06 o 
   3   9  11        2.14       -0.73      2.17 o 
   0   0  12        9.00        5.41      2.61 o 
   1   0  12        3.93        4.55      1.77 o 
   2   0  12       60.46       56.87      3.27 o 
   3   0  12       25.68       22.30      2.30 o 
   4   0  12       56.58       58.13      3.41 o 
   5   0  12        1.49        0.83      1.26 o 
   6   0  12        9.33       11.70      2.65 o 
   7   0  12        5.88        2.34      2.79 o 
   8   0  12       36.91       34.54      5.77 o 
  -8   1  12       25.85       24.17      5.23 o 
  -7   1  12        1.29        0.18      2.34 o 
  -6   1  12        0.64        1.18      1.82 o 
  -5   1  12       16.33       15.09      2.65 o 
  -4   1  12      100.55      103.78      4.24 o 
  -3   1  12       78.97       80.12      3.72 o 
  -2   1  12        7.45        7.95      1.70 o 
  -1   1  12       86.26       84.39      4.83 o 
   0   1  12        1.32       -0.62      1.36 o 
   1   1  12       86.50       81.75      4.78 o 
   2   1  12        7.42        6.35      1.61 o 
   3   1  12       78.94       80.83      6.75 o 
   4   1  12      100.59      109.94      4.37 o 
   5   1  12       16.33       17.19      2.20 o 
   6   1  12        0.64       -0.32      1.78 o 
   7   1  12        1.31        1.62      2.61 o 
   8   1  12       25.83       47.43      6.85 o 
  -7   2  12        0.74       -2.79      2.07 o 
  -6   2  12        2.89        0.42      2.88 o 
  -5   2  12       32.84       34.18      2.79 o 
  -4   2  12       65.05       75.98      3.87 o 
  -3   2  12       41.80       41.25      2.92 o 
  -2   2  12       38.78       35.72      2.76 o 
  -1   2  12       61.49       54.94      4.05 o 
   0   2  12      244.33      250.58      8.18 o 
   1   2  12       61.37       60.21      3.40 o 
   2   2  12       38.83       36.37      2.82 o 
   3   2  12       41.93       42.60      3.04 o 
   4   2  12       65.14       75.87      3.89 o 
   5   2  12       32.89       29.37      3.10 o 
   6   2  12        2.94        4.97      2.29 o 
   7   2  12        0.76       -1.53      2.97 o 
  -7   3  12        8.36       11.94      2.96 o 
  -6   3  12       34.80       32.27      2.96 o 
  -5   3  12       31.79       31.75      2.81 o 
  -4   3  12       92.60       78.09      3.84 o 
  -3   3  12       17.93       15.41      2.09 o 
  -2   3  12       56.91       52.78      3.99 o 
  -1   3  12       40.15       33.86      4.28 o 
   0   3  12        1.06        1.52      3.20 o 
   1   3  12       40.24       33.81      4.74 o 
   2   3  12       57.08       52.98      3.31 o 
   3   3  12       17.87       18.17      2.27 o 
   4   3  12       92.73       80.25      3.98 o 
   5   3  12       31.78       32.98      3.08 o 
   6   3  12       34.90       47.76      6.04 o 
   7   3  12        8.33       11.54      4.24 o 
  -7   4  12       33.46       42.76      4.96 o 
  -6   4  12        0.15        0.01      1.29 o 
  -5   4  12       75.55       80.07      4.08 o 
  -4   4  12        8.53        6.67      1.72 o 
  -3   4  12        6.58        5.40      2.00 o 
  -2   4  12        7.14       10.27      2.33 o 
  -1   4  12       48.25       48.67      4.60 o 
   0   4  12        1.36        1.21      1.38 o 
   1   4  12       48.31       45.46      3.13 o 
   2   4  12        7.19        5.25      1.65 o 
   3   4  12        6.62        7.36      2.64 o 
   4   4  12        8.48        8.07      1.95 o 
   5   4  12       75.52       82.41      4.20 o 
   6   4  12        0.15       -1.49      2.01 o 
   7   4  12       33.45       57.53      7.21 o 
  -6   5  12       44.30       43.25      3.71 o 
  -5   5  12       25.76       27.75      2.84 o 
  -4   5  12        2.32        4.25      2.10 o 
  -3   5  12       20.04       25.14      3.47 o 
  -2   5  12       59.19       56.07      4.49 o 
  -1   5  12       17.82       19.89      6.09 o 
   0   5  12       19.92       23.65      3.88 o 
   1   5  12       17.83       15.50      2.21 o 
   2   5  12       59.07       62.19      3.80 o 
   3   5  12       20.07       28.79      3.58 o 
   4   5  12        2.29        1.62      1.57 o 
   5   5  12       25.79       23.08      3.51 o 
   6   5  12       44.20       44.61      4.83 o 
  -5   6  12       13.45       12.95      3.19 o 
  -4   6  12       30.27       34.14      3.86 o 
  -3   6  12       37.06       36.19      3.94 o 
  -2   6  12       15.61       17.27      3.14 o 
  -1   6  12        8.59       11.35      2.80 o 
   0   6  12       14.41       13.71      2.87 o 
   1   6  12        8.59        9.32      2.52 o 
   2   6  12       15.63       16.23      2.39 o 
   3   6  12       37.05       37.35      3.23 o 
   4   6  12       30.22       33.02      8.93 o 
   5   6  12       13.41       14.14      2.48 o 
  -4   7  12        4.60        1.35      1.77 o 
  -3   7  12        5.04        5.82      1.97 o 
  -2   7  12       20.04       23.29      3.60 o 
  -1   7  12       21.07       25.40      4.06 o 
   0   7  12       21.73       32.32      4.02 o 
   1   7  12       21.09       19.21      3.38 o 
   2   7  12       20.01       19.27      3.44 o 
   3   7  12        4.98        7.98      5.05 o 
   4   7  12        4.59        3.13      3.65 o 
  -3   8  12        0.86        1.24      1.90 o 
  -2   8  12        6.04       11.20      4.51 o 
  -1   8  12       18.96       19.91      3.53 o 
   0   8  12       29.59       29.11      4.01 o 
   1   8  12       18.96       24.22      3.71 o 
   2   8  12        6.06        5.89      4.37 o 
   3   8  12        0.86        0.41      5.32 o 
   1   0  13        9.07        8.52      2.31 o 
   2   0  13       15.36       18.82      2.34 o 
   3   0  13       80.49       73.36      3.97 o 
   4   0  13        7.58        5.86      1.71 o 
   5   0  13        0.04       -0.56      1.31 o 
   6   0  13        2.88        3.61      2.03 o 
   7   0  13        4.74        3.34      2.79 o 
  -7   1  13       40.14       38.15      6.04 o 
  -6   1  13       37.82       45.55      4.30 o 
  -5   1  13       29.51       33.36      2.96 o 
  -4   1  13        7.42       10.30      1.97 o 
  -3   1  13       18.71       15.76      2.51 o 
  -2   1  13        0.56        0.18      1.25 o 
  -1   1  13       29.22       25.48      3.12 o 
   0   1  13       10.41        9.24      2.16 o 
   1   1  13       29.32       27.19      3.19 o 
   2   1  13        0.55        0.20      1.23 o 
   3   1  13       18.73       19.28      2.39 o 
   4   1  13        7.43        8.63      1.91 o 
   5   1  13       29.43       33.19      4.38 o 
   6   1  13       37.86       38.50      4.13 o 
   7   1  13       40.13       33.73      5.77 o 
  -7   2  13       16.58       16.32      4.60 o 
  -6   2  13        5.71        6.77      2.40 o 
  -5   2  13        5.84        3.81      2.07 o 
  -4   2  13       17.90       19.03      2.38 o 
  -3   2  13       15.17       16.24      2.24 o 
  -2   2  13        9.67        8.28      2.23 o 
  -1   2  13      216.54      230.61      8.18 o 
   0   2  13       40.72       39.57      4.92 o 
   1   2  13      216.34      210.48      9.14 o 
   2   2  13        9.76       11.73      2.02 o 
   3   2  13       15.19       16.93      2.32 o 
   4   2  13       17.87       15.64      4.24 o 
   5   2  13        5.86        2.66      2.37 o 
   6   2  13        5.74        3.39      2.42 o 
   7   2  13       16.58       24.97      5.50 o 
  -6   3  13       23.74       26.05      3.54 o 
  -5   3  13        7.31        7.45      2.31 o 
  -4   3  13        1.49        1.63      1.44 o 
  -3   3  13       28.94       31.53      3.47 o 
  -2   3  13       66.04       66.51      4.72 o 
  -1   3  13        4.01        2.70      1.75 o 
   0   3  13      181.98      197.62      7.63 o 
   1   3  13        4.04        4.92      1.76 o 
   2   3  13       65.93       51.78      4.19 o 
   3   3  13       28.98       27.03      3.15 o 
   4   3  13        1.49        2.20      2.43 o 
   5   3  13        7.29        9.01      2.08 o 
   6   3  13       23.74       31.55      4.01 o 
  -6   4  13       15.43       18.76      3.18 o 
  -5   4  13        3.45        3.80      2.01 o 
  -4   4  13       16.74       18.24      2.51 o 
  -3   4  13        7.05        4.81      3.16 o 
  -2   4  13       71.80       79.49      9.43 o 
  -1   4  13       31.09       31.21      6.18 o 
   0   4  13       14.79       10.50      3.97 o 
   1   4  13       31.16       33.35      3.93 o 
   2   4  13       71.80       77.26      4.15 o 
   3   4  13        7.02        4.91      1.80 o 
   4   4  13       16.75       16.76      2.76 o 
   5   4  13        3.46        1.51      1.98 o 
   6   4  13       15.39       15.45      3.34 o 
  -5   5  13       10.14        8.70      4.10 o 
  -4   5  13        7.44        6.93      2.44 o 
  -3   5  13        9.10        6.68      2.98 o 
  -2   5  13       31.88       31.59      3.76 o 
  -1   5  13        1.70        0.47      1.80 o 
   0   5  13        7.11        3.21      2.10 o 
   1   5  13        1.72        2.98      1.71 o 
   2   5  13       31.89       40.33      4.61 o 
   3   5  13        9.15        6.28      2.64 o 
   4   5  13        7.38        6.76      2.36 o 
   5   5  13       10.19       14.71      2.58 o 
  -4   6  13       10.61       11.67      2.94 o 
  -3   6  13        1.82        4.12      2.42 o 
  -2   6  13       10.20       15.90      3.21 o 
  -1   6  13       37.48       36.80      4.14 o 
   0   6  13        9.84       13.56      3.06 o 
   1   6  13       37.43       38.23      4.30 o 
   2   6  13       10.21       11.85      2.99 o 
   3   6  13        1.80        2.30      1.89 o 
   4   6  13       10.57       16.22      2.54 o 
  -3   7  13        1.46       -1.40      2.10 o 
  -2   7  13        9.31       14.53      5.14 o 
  -1   7  13       24.25       24.83      5.27 o 
   0   7  13       59.32       68.35      5.49 o 
   1   7  13       24.20       21.50      3.66 o 
   2   7  13        9.32        8.68      2.90 o 
   3   7  13        1.46        3.43      2.62 o 
   0   0  14        4.84        2.61      2.98 o 
   1   0  14      107.49      109.74      5.93 o 
   2   0  14        1.69        1.96      1.61 o 
   3   0  14        5.25        6.42      1.84 o 
   4   0  14        8.16        8.51      1.99 o 
   5   0  14        6.56       10.68      4.82 o 
   6   0  14        2.55       -0.09      1.87 o 
  -6   1  14        0.69       -0.53      1.94 o 
  -5   1  14       25.45       25.35      3.50 o 
  -4   1  14        0.55       -0.39      1.28 o 
  -3   1  14       10.41        8.68      1.89 o 
  -2   1  14       37.41       36.48      3.75 o 
  -1   1  14        1.13        0.03      1.81 o 
   0   1  14      259.75      271.49     14.51 o 
   1   1  14        1.11        2.04      1.94 o 
   2   1  14       37.47       38.20      3.14 o 
   3   1  14       10.37       10.55      2.13 o 
   4   1  14        0.55       -0.92      1.39 o 
   5   1  14       25.42       22.41      3.57 o 
   6   1  14        0.70        3.14      2.39 o 
  -5   2  14       10.99       13.29      2.91 o 
  -4   2  14        9.69       12.28      2.21 o 
  -3   2  14        4.35        3.60      1.54 o 
  -2   2  14       14.25       14.71      4.51 o 
  -1   2  14      119.86      125.69      9.57 o 
   0   2  14       19.30       20.24      3.31 o 
   1   2  14      119.93      114.74      6.22 o 
   2   2  14       14.26       11.75      3.49 o 
   3   2  14        4.36        7.60      1.96 o 
   4   2  14        9.66        8.14      2.06 o 
   5   2  14       11.04       11.98      3.34 o 
  -5   3  14       14.35       18.80      4.37 o 
  -4   3  14        4.33        5.46      2.35 o 
  -3   3  14       10.76       11.65      5.63 o 
  -2   3  14       11.62       11.63      2.85 o 
  -1   3  14       40.57       35.27      4.46 o 
   0   3  14       17.77       16.24      3.03 o 
   1   3  14       40.56       43.03      4.20 o 
   2   3  14       11.62       13.62      2.40 o 
   3   3  14       10.77       11.88      2.30 o 
   4   3  14        4.34        4.26      1.94 o 
   5   3  14       14.35       11.80      2.93 o 
  -4   4  14        0.92        1.36      2.16 o 
  -3   4  14       16.73       17.01      3.09 o 
  -2   4  14       25.53       31.60      3.78 o 
  -1   4  14       28.94       31.08      3.82 o 
   0   4  14        6.89        1.53      1.91 o 
   1   4  14       29.06       26.88      3.60 o 
   2   4  14       25.59       35.32      3.20 o 
   3   4  14       16.78       15.08      2.42 o 
   4   4  14        0.93       -1.32      1.50 o 
  -4   5  14       33.99       28.86      3.90 o 
  -3   5  14        6.94        7.42      2.74 o 
  -2   5  14       30.98       31.96      3.98 o 
  -1   5  14        1.37        1.87      2.09 o 
   0   5  14        1.40        2.22      2.10 o 
   1   5  14        1.39       -0.24      1.56 o 
   2   5  14       31.02       29.03      3.07 o 
   3   5  14        6.93        8.20      2.21 o 
   4   5  14       33.95       42.15      3.67 o 
  -2   6  14        1.27        2.70      2.29 o 
  -1   6  14        3.64        3.34      2.29 o 
   0   6  14        3.48        0.36      2.17 o 
   1   6  14        3.60        6.13      2.66 o 
   2   6  14        1.29        0.69      2.36 o 
   1   0  15       38.24       42.34      5.73 o 
   2   0  15        4.12        5.09      2.29 o 
   3   0  15        5.56        4.07      1.83 o 
   4   0  15       17.84       18.55      4.65 o 
  -4   1  15        8.70        4.18      1.83 o 
  -3   1  15       21.26       22.55      2.86 o 
  -2   1  15        5.12        3.52      2.28 o 
  -1   1  15       25.22       21.04      5.55 o 
   0   1  15       21.59       22.20      7.03 o 
   1   1  15       25.23       29.75      3.76 o 
   2   1  15        5.12        4.29      2.26 o 
   3   1  15       21.20       21.49      2.81 o 
   4   1  15        8.71        8.44      3.49 o 
  -4   2  15        1.10        0.60      1.56 o 
  -3   2  15        1.67        1.26      2.07 o 
  -2   2  15        4.38        1.68      4.51 o 
  -1   2  15       23.11       19.50      3.28 o 
   0   2  15      159.33      177.25     11.20 o 
   1   2  15       23.09       15.20      3.12 o 
   2   2  15        4.39        5.07      1.96 o 
   3   2  15        1.68        2.24      1.79 o 
   4   2  15        1.11        0.56      1.72 o 
  -3   3  15        0.65       -1.52      1.90 o 
  -2   3  15       34.46       42.57      4.36 o 
  -1   3  15       63.05       69.53      5.34 o 
   0   3  15       16.65       19.43      3.47 o 
   1   3  15       63.05       67.48      5.36 o 
   2   3  15       34.49       37.02      4.66 o 
   3   3  15        0.66        1.02      1.70 o 
  -2   4  15        3.23        2.62      2.29 o 
  -1   4  15        4.43        4.69      2.42 o 
   0   4  15        1.90        2.82      2.32 o 
   1   4  15        4.41        2.98      2.45 o 
   2   4  15        3.24        3.19      1.88 o 
   0   0  16        8.28        2.79      3.34 o 
   1   0  16        5.80        4.71      2.41 o 
   2   0  16        2.07       -0.71      2.13 o 
  -1   1  16        4.55        5.63      2.58 o 
   0   1  16        0.36       -0.71      2.39 o 
   1   1  16        4.52        4.33      2.58 o 
   0   2  16       23.64       19.12      3.50 o 
                                                 
